# Supplementary material for: A novel role of BPCs in the control of medial domain differentiation during gynoecium development in Arabidopsis thaliana
Source: Plant Mol Biol. 2025 Dec 23;116(1):4. doi: 10.1007/s11103-025-01662-x (PMC12727758; doi:10.1007/s11103-025-01662-x)
Supplement: Supplementary file 1 — Supplementary Material 1. Supplementary Table 1: List of differentially expressed genes. [file 11103_2025_1662_MOESM1_ESM.xlsx]

## Sheet: Foglio1
	logFC	logCPM	PValue	FDR	function
AT1G25145	-9.51417	1.34826	4.63524e-05	0.000762517	UDP-3-O-acyl N-acetylglycosamine deacetylase family protein(LpxC4)
AT2G43020	-8.14313	3.54368	5.69414e-06	0.000124685	polyamine oxidase 2(PAO2)
AT1G29951	-8.09036	-0.012413	0.000127518	0.00179801
AT2G01422	-7.31857	4.76938	9.99813e-248	2.16959e-243	ncRNA(AT2G01422)
AT2G37450	-6.78731	2.73587	6.00518e-94	1.62891e-90	nodulin MtN21 /EamA-like transporter family protein(UMAMIT13)
AT5G39280	-6.49256	-1.29524	1.43679e-06	3.7429e-05	expansin A23(EXPA23)
AT5G22570	-6.4448	-1.31261	4.94122e-09	2.25736e-07	WRKY DNA-binding protein 38(WRKY38)
AT2G30810	-6.27958	-1.44392	3.24042e-07	9.88988e-06	Gibberellin-regulated family protein(AT2G30810)
AT2G45110	-6.22091	-1.48073	3.32571e-07	1.01075e-05	expansin B4(EXPB4)
AT4G04420	-6.15002	-1.52104	2.1265e-07	6.84644e-06	hypothetical protein(AT4G04420)
AT1G63057	-6.07312	-1.59254	7.89933e-05	0.00120039	transmembrane protein(AT1G63057)
AT1G64830	-6.00107	-1.63259	1.95184e-06	4.87959e-05	Eukaryotic aspartyl protease family protein(AT1G64830)
AT4G04223	-5.91554	3.07762	4.62274e-114	2.00627e-110	ncRNA(AT4G04223)
AT4G08114	-5.85053	-1.71958	6.73895e-06	0.000144931	hypothetical protein(AT4G08114)
AT2G43580	-5.84647	-1.75567	0.00014678	0.00201718	Chitinase family protein(AT2G43580)
AT3G25420	-5.82468	-1.75656	1.50779e-05	0.000291353	serine carboxypeptidase-like 21(scpl21)
AT2G14610	-5.60256	0.728327	3.55189e-30	2.13138e-27	pathogenesis-related protein 1(PR1)
AT1G61688	-5.53488	-1.94329	0.000676865	0.00703784	Defensin-like (DEFL) family protein(AT1G61688)
AT1G16390	-5.52235	-1.94364	0.000150713	0.00205561	organic cation/carnitine transporter 3(OCT3)
AT2G01029	-5.50388	-1.93504	0.000100452	0.00147086	hypothetical protein(AT2G01029)
AT3G28899	-5.47056	-0.557193	5.05576e-09	2.30483e-07	hypothetical protein(AT3G28899)
AT3G57240	-5.45881	-0.574988	3.16036e-13	3.04799e-11	beta-1,3-glucanase 3(BG3)
AT5G64810	-5.44205	-0.593209	5.23696e-10	2.94409e-08	WRKY DNA-binding protein 51(WRKY51)
AT1G21850	-5.34919	0.00931972	2.34423e-10	1.39752e-08	SKU5 similar 8(sks8)
AT4G33840	-5.27976	-0.733915	6.1268e-09	2.75833e-07	Glycosyl hydrolase family 10 protein(AT4G33840)
AT1G14880	-5.27549	-0.0666865	1.56112e-07	5.22781e-06	PLANT CADMIUM RESISTANCE 1(PCR1)
AT2G01930	-5.24474	3.6002	4.10507e-114	2.00627e-110	basic pentacysteine1(BPC1)
AT5G39270	-5.18623	-0.791042	7.00388e-12	5.45464e-10	expansin A22(EXPA22)
AT3G28510	-5.0478	-0.917519	1.14108e-06	3.03077e-05	P-loop containing nucleoside triphosphate hydrolases superfamily protein(AT3G28510)
AT3G57260	-4.91664	3.58662	4.74986e-97	1.47246e-93	beta-1,3-glucanase 2(BGL2)
AT2G45760	-4.86174	0.911013	1.04628e-32	7.09507e-30	BON association protein 2(BAP2)
AT1G30700	-4.60425	-0.179652	1.00369e-06	2.70703e-05	FAD-binding Berberine family protein(AT1G30700)
AT1G21240	-4.51528	-0.196046	2.52381e-09	1.23907e-07	wall associated kinase 3(WAK3)
AT5G42520	-4.47725	4.85272	2.44609e-193	2.65401e-189	basic pentacysteine 6(BPC6)
AT1G14685	-4.4259	4.81005	2.6297e-144	1.90215e-140	basic pentacysteine 2(BPC2)
AT4G23520	-4.32573	-1.44439	9.16102e-06	0.000188968	Cysteine proteinases superfamily protein(AT4G23520)
AT1G63055	-4.2581	-1.5134	0.000251381	0.00312964	transmembrane protein(AT1G63055)
AT2G29480	-4.14998	-1.55523	5.42277e-06	0.000119831	glutathione S-transferase tau 2(GSTU2)
AT4G35725	-4.12543	-1.5914	6.10599e-05	0.000961539	transmembrane protein(AT4G35725)
AT2G42560	-4.10537	0.0131798	1.89316e-17	3.51124e-15	late embryogenesis abundant domain-containing protein / LEA domain-containing protein(AT2G42560)
AT5G45690	-4.06382	-0.598376	8.33217e-11	5.38119e-09	histone acetyltransferase (DUF1264)(AT5G45690)
AT4G23150	-4.0556	-1.02582	1.03633e-08	4.47974e-07	cysteine-rich RLK (RECEPTOR-like protein kinase) 7(CRK7)
AT4G10500	-4.01755	0.158951	9.35178e-16	1.35289e-13	2-oxoglutarate (2OG) and Fe(II)-dependent oxygenase superfamily protein(AT4G10500)
AT4G13495	-3.97587	1.8954	5.41952e-48	6.18966e-45	ncRNA(AT4G13495)
AT5G39300	-3.95575	-0.41603	8.7118e-07	2.38996e-05	expansin A25(EXPA25)
AT3G29590	-3.94381	-0.715765	4.38119e-09	2.04017e-07	HXXXD-type acyl-transferase family protein(AT5MAT)
AT1G13520	-3.92173	-1.71324	0.000179638	0.00238273	hypothetical protein (DUF1262)(AT1G13520)
AT2G29120	-3.91763	0.065912	4.04327e-13	3.79822e-11	glutamate receptor 2.7(GLR2.7)
AT3G55677	-3.88779	-1.15754	4.36714e-07	1.2876e-05	Plant self-incompatibility protein S1 family(AT3G55677)
AT1G56520	-3.87121	1.80095	6.83078e-49	8.71929e-46	Disease resistance protein (TIR-NBS-LRR class) family(AT1G56520)
AT4G08109	-3.85577	-0.449784	2.43734e-12	2.04209e-10	hypothetical protein(AT4G08109)
AT2G20208	-3.85109	-1.75621	0.000193386	0.00253105	low-molecular-weight cysteine-rich 60(LCR60)
AT1G66570	-3.82034	0.770732	3.84332e-24	1.51636e-21	sucrose-proton symporter 7(SUC7)
AT2G13810	-3.79849	-0.255175	1.13333e-05	0.000226665	AGD2-like defense response protein 1(ALD1)
AT3G09940	-3.77843	0.608535	8.82136e-18	1.74021e-15	monodehydroascorbate reductase(MDHAR)
AT5G01900	-3.75163	-1.80594	0.000283483	0.00346958	WRKY DNA-binding protein 62(WRKY62)
AT1G51780	-3.74572	3.47722	4.5101e-60	8.15576e-57	IAA-amino acid hydrolase ILR1-like 5(ILL5)
AT5G22540	-3.73924	-1.80627	0.000312898	0.00374718	transmembrane protein, putative (DUF247)(AT5G22540)
AT4G15735	-3.73233	-1.27696	1.3459e-05	0.000264546	SCR-like 10(SCRL10)
AT1G73260	-3.6366	2.09231	5.9e-12	4.67263e-10	kunitz trypsin inhibitor 1(KTI1)
AT4G29285	-3.62207	-1.3427	3.98977e-06	9.20063e-05	low-molecular-weight cysteine-rich 24(LCR24)
AT4G23350	-3.60481	0.313997	4.10474e-16	6.22887e-14	transmembrane protein, putative (DUF239)(AT4G23350)
AT1G73607	-3.57514	-1.01824	7.47119e-05	0.00114576	low-molecular-weight cysteine-rich 65(LCR65)
AT1G62440	-3.57145	1.41467	5.92756e-24	2.21772e-21	leucine-rich repeat/extensin 2(LRX2)
AT4G28140	-3.53134	4.73937	1.04246e-49	1.41384e-46	Integrase-type DNA-binding superfamily protein(AT4G28140)
AT3G26830	-3.51349	0.716501	1.36008e-13	1.40542e-11	Cytochrome P450 superfamily protein(PAD3)
AT5G64750	-3.48684	2.71216	9.63143e-27	4.75004e-24	Integrase-type DNA-binding superfamily protein(ABR1)
AT1G71530	-3.47016	0.327927	3.61819e-11	2.50201e-09	Protein kinase superfamily protein(AT1G71530)
AT2G15042	-3.45914	-1.44781	1.93443e-05	0.00035604	Leucine-rich repeat (LRR) family protein(AT2G15042)
AT5G09730	-3.45305	6.70798	1.73533e-113	6.27612e-110	beta-xylosidase 3(BXL3)
AT1G32350	-3.4382	0.422032	2.82176e-09	1.37577e-07	alternative oxidase 1D(AOX1D)
AT3G22000	-3.42666	0.925204	1.98955e-19	4.54455e-17	cysteine-rich repeat secretory protein, putative (DUF26)(AT3G22000)
AT3G01220	-3.39806	-1.48637	7.56668e-05	0.00115713	homeobox protein 20(HB20)
AT4G32105	-3.37564	-0.827877	5.05055e-07	1.46913e-05	Beta-1,3-N-Acetylglucosaminyltransferase family protein(AT4G32105)
AT1G51860	-3.36725	-0.199161	1.74961e-07	5.79641e-06	Leucine-rich repeat protein kinase family protein(AT1G51860)
AT3G28600	-3.36715	1.28635	2.72086e-25	1.23005e-22	P-loop containing nucleoside triphosphate hydrolases superfamily protein(AT3G28600)
AT2G20880	-3.35296	4.47874	4.84431e-44	5.00578e-41	Integrase-type DNA-binding superfamily protein(ERF53)
AT2G35980	-3.34709	-1.15933	3.30186e-06	7.76278e-05	Late embryogenesis abundant (LEA) hydroxyproline-rich glycoprotein family(YLS9)
AT1G09080	-3.3459	0.928551	2.70131e-22	8.2561e-20	Heat shock protein 70 (Hsp 70) family protein(BIP3)
AT3G22235	-3.34069	1.97033	6.35499e-25	2.70399e-22	cysteine-rich TM module stress tolerance protein(AT3G22235)
AT1G04360	-3.33943	-0.398936	1.02836e-10	6.56335e-09	RING/U-box superfamily protein(AT1G04360)
AT3G61280	-3.33725	-0.396327	7.44655e-11	4.88188e-09	O-glucosyltransferase rumi-like protein (DUF821)(AT3G61280)
AT5G06090	-3.32878	-1.16043	8.93623e-06	0.000184506	glycerol-3-phosphate acyltransferase 7(GPAT7)
AT3G60140	-3.32745	0.185674	2.11701e-05	0.000384749	Glycosyl hydrolase superfamily protein(DIN2)
AT1G54230	-3.30183	-1.55572	4.40434e-05	0.000730132	Winged helix-turn-helix transcription repressor DNA-binding protein(AT1G54230)
AT5G34825	-3.27157	-1.59099	0.000643164	0.00673813	hypothetical protein(AT5G34825)
AT2G45840	-3.27013	-0.674555	1.21254e-07	4.16329e-06	O-glucosyltransferase rumi-like protein (DUF821)(AT2G45840)
AT3G21520	-3.26139	0.158426	8.15983e-06	0.00017075	transmembrane protein, putative (DUF679 domain membrane protein 1)(DMP1)
AT1G02920	-3.2591	0.689247	1.95873e-16	3.22004e-14	glutathione S-transferase 7(GSTF7)
AT1G13470	-3.24064	-1.5943	0.000220096	0.00280415	hypothetical protein (DUF1262)(AT1G13470)
AT2G22510	-3.22788	0.90624	6.89114e-11	4.55908e-09	hydroxyproline-rich glycoprotein family protein(AT2G22510)
AT5G39290	-3.22172	-1.23513	8.11e-06	0.000170097	expansin-A25 protein(EXP26)
AT2G45220	-3.21646	4.26394	1.54041e-18	3.18351e-16	Plant invertase/pectin methylesterase inhibitor superfamily(AT2G45220)
AT2G32370	-3.20291	-0.991425	0.000174452	0.00231962	homeodomain GLABROUS 3(HDG3)
AT4G16870	-3.17852	4.43839	2.75228e-40	2.38898e-37	hypothetical protein(AT4G16870)
AT2G38380	-3.16013	1.23115	2.17048e-17	3.99148e-15	Peroxidase superfamily protein(AT2G38380)
AT2G32890	-3.15916	-1.57812	0.000254107	0.00315238	RALF-like 17(RALFL17)
AT4G08112	-3.14999	-0.524293	2.17794e-07	6.97069e-06	hypothetical protein(AT4G08112)
AT1G23720	-3.14968	-0.742037	2.40879e-07	7.64191e-06	Proline-rich extensin-like family protein(AT1G23720)
AT1G47890	-3.10941	-1.31036	1.58345e-05	0.000302472	receptor like protein 7(RLP7)
AT1G60190	-3.1013	4.61209	5.92044e-78	1.28474e-74	ARM repeat superfamily protein(PUB19)
AT3G46090	-3.10107	-1.31315	1.28711e-05	0.000254606	C2H2 and C2HC zinc fingers superfamily protein(ZAT7)
AT3G49620	-3.09752	-1.6773	0.000419379	0.00476467	2-oxoglutarate (2OG) and Fe(II)-dependent oxygenase superfamily protein(DIN11)
AT1G10585	-3.08813	0.0245767	2.10621e-13	2.08697e-11	basic helix-loop-helix (bHLH) DNA-binding superfamily protein(AT1G10585)
AT4G38410	-3.0846	3.98196	7.46603e-19	1.58836e-16	Dehydrin family protein(AT4G38410)
AT3G09220	-3.06548	1.53849	7.45428e-12	5.73609e-10	laccase 7(LAC7)
AT1G69818	-3.02938	-1.37405	0.000314219	0.00376092	Defensin-like (DEFL) family protein(AT1G69818)
AT4G05100	-3.00912	2.45377	1.52097e-45	1.65025e-42	myb domain protein 74(MYB74)
AT3G60010	-3.00816	-1.37745	3.91515e-05	0.00066013	SKP1-like 13(SK13)
AT5G28415	-3.00771	0.291615	4.25095e-14	4.68252e-12	hypothetical protein(AT5G28415)
AT3G23725	-2.99704	-1.37931	0.000132581	0.00185494	hypothetical protein(AT3G23725)
AT2G39030	-2.99657	-0.497231	1.50189e-06	3.8845e-05	Acyl-CoA N-acyltransferases (NAT) superfamily protein(NATA1)
AT3G14530	-2.96859	-0.205337	9.36273e-11	6.01098e-09	Terpenoid synthases superfamily protein(AT3G14530)
AT3G18400	-2.96844	-0.878256	1.00422e-06	2.70703e-05	NAC domain containing protein 58(NAC058)
AT2G43570	-2.95526	1.94741	7.95763e-19	1.67651e-16	chitinase(CHI)
AT4G24930	-2.93324	3.89946	1.50672e-83	3.63286e-80	thylakoid lumenal 17.9 kDa protein, chloroplast(AT4G24930)
AT1G26420	-2.91922	-1.44332	0.000196976	0.0025672	FAD-binding Berberine family protein(AT1G26420)
AT5G34885	-2.91413	-0.251034	1.39417e-10	8.64386e-09	inhibitor/lipid-transfer protein/seed storage 2S albumin superfamily protein (DUF784)(AT5G34885)
AT2G25440	-2.91311	-1.4452	8.75446e-05	0.00131196	receptor like protein 20(RLP20)
AT2G02515	-2.886	-0.946818	1.1471e-06	3.04303e-05	hypothetical protein(AT2G02515)
AT3G46080	-2.87473	-0.950452	1.87543e-06	4.72669e-05	C2H2-type zinc finger family protein(AT3G46080)
AT5G45510	-2.8607	6.29286	6.96308e-60	1.1623e-56	Leucine-rich repeat (LRR) family protein(AT5G45510)
AT1G73610	-2.8568	-0.428998	2.8908e-09	1.39711e-07	GDSL-like Lipase/Acylhydrolase superfamily protein(AT1G73610)
AT5G38005	-2.85241	0.349782	8.7648e-15	1.06255e-12	ncRNA(AT5G38005)
AT3G17520	-2.85042	1.76998	4.60941e-07	1.35351e-05	Late embryogenesis abundant protein (LEA) family protein(AT3G17520)
AT3G61340	-2.83596	-0.973356	1.09646e-05	0.000220308	F-box and associated interaction domains-containing protein(AT3G61340)
AT5G05220	-2.82795	0.562278	1.39661e-15	1.96794e-13	hypothetical protein(AT5G05220)
AT2G29490	-2.81754	1.00171	7.40685e-19	1.58836e-16	glutathione S-transferase TAU 1(GSTU1)
AT3G01290	-2.81212	1.69427	1.78874e-29	9.95274e-27	SPFH/Band 7/PHB domain-containing membrane-associated protein family(HIR2)
AT1G09350	-2.80582	1.71969	1.49232e-07	5.02847e-06	galactinol synthase 3(GolS3)
AT1G43160	-2.79851	4.46651	2.14166e-35	1.60255e-32	related to AP2 6(RAP2.6)
AT2G27505	-2.78556	-1.51988	0.000262474	0.00324356	FBD-like domain family protein(AT2G27505)
AT4G23370	-2.78085	-1.24912	3.18384e-05	0.000551831	carboxyl-terminal peptidase(AT4G23370)
AT3G21950	-2.73817	-0.854011	1.85419e-05	0.000343604	S-adenosyl-L-methionine-dependent methyltransferases superfamily protein(AT3G21950)
AT3G58865	-2.7344	1.97437	2.02609e-30	1.25618e-27	hypothetical protein(SADHU10-1)
AT4G04500	-2.73239	-0.538021	4.72942e-07	1.38313e-05	cysteine-rich RLK (RECEPTOR-like protein kinase) 37(CRK37)
AT1G01400	-2.72935	-1.28193	7.5777e-05	0.001158	hypothetical protein(AT1G01400)
AT4G04840	-2.72672	-0.525188	3.76823e-05	0.000638084	methionine sulfoxide reductase B6(MSRB6)
AT5G54165	-2.71842	1.68189	2.08814e-27	1.05378e-24	Avr9/Cf-9 rapidly elicited protein(AT5G54165)
AT1G16950	-2.70379	0.137694	3.24291e-10	1.8917e-08	transmembrane protein(AT1G16950)
AT5G64060	-2.70359	0.538646	3.88088e-16	5.9727e-14	NAC domain containing protein 103(NAC103)
AT4G15680	-2.70267	1.56063	1.22826e-09	6.36118e-08	Thioredoxin superfamily protein(AT4G15680)
AT4G08770	-2.69744	-0.699616	1.15067e-06	3.04879e-05	Peroxidase superfamily protein(Prx37)
AT2G32680	-2.6966	0.525227	2.36914e-11	1.68559e-09	receptor like protein 23(RLP23)
AT5G09480	-2.68358	1.96784	6.08091e-10	3.36622e-08	hydroxyproline-rich glycoprotein family protein(AT5G09480)
AT5G52000	-2.66044	-1.1037	4.43531e-05	0.000734143	importin alpha isoform 8(IMPA-8)
AT3G58250	-2.65264	-1.10747	4.01582e-05	0.000675007	TRAF-like family protein(AT3G58250)
AT4G21440	-2.64729	1.746	1.34289e-19	3.13341e-17	MYB-like 102(MYB102)
AT5G54190	-2.63913	4.16918	3.98321e-39	3.22785e-36	protochlorophyllide oxidoreductase A(PORA)
AT2G31085	-2.62942	-1.34589	0.000141043	0.00195131	CLAVATA3/ESR-RELATED 6(CLE6)
AT2G27880	-2.62881	4.30356	2.79738e-61	5.51847e-58	Argonaute family protein(AGO5)
AT3G46690	-2.59546	-0.966108	0.000439379	0.00495043	UDP-Glycosyltransferase superfamily protein(AT3G46690)
AT2G30750	-2.59224	0.0540664	3.91756e-10	2.24304e-08	cytochrome P450 family 71 polypeptide(CYP71A12)
AT2G22080	-2.59122	5.8577	9.91778e-18	1.93888e-15	transmembrane protein(AT2G22080)
AT1G23700	-2.58452	-0.0532901	1.89547e-08	7.83144e-07	Protein kinase superfamily protein(AT1G23700)
AT2G29470	-2.58067	2.72273	1.89266e-25	8.73847e-23	glutathione S-transferase tau 3(GSTU3)
AT5G10140	-2.57804	0.573979	5.46434e-11	3.67109e-09	K-box region and MADS-box transcription factor family protein(FLC)
AT5G58840	-2.56844	-0.0507373	1.79791e-07	5.93829e-06	Subtilase family protein(AT5G58840)
AT3G10580	-2.55689	-0.524229	0.000374449	0.00435452	Homeodomain-like superfamily protein(AT3G10580)
AT1G09370	-2.54469	-1.18669	0.000156217	0.00211449	Plant invertase/pectin methylesterase inhibitor superfamily protein(AT1G09370)
AT3G02670	-2.54346	0.656506	1.71936e-11	1.26048e-09	Glycine-rich protein family(AT3G02670)
AT3G48640	-2.52678	-0.674521	7.39669e-07	2.07912e-05	transmembrane protein(AT3G48640)
AT3G44042	-2.5257	-0.536887	2.30858e-07	7.34776e-06	hypothetical protein(SADHU3-1)
AT3G03341	-2.52508	0.699051	9.74376e-14	1.04157e-11	cold-regulated protein(AT3G03341)
AT1G64210	-2.52355	-1.18889	5.84139e-05	0.000926594	Leucine-rich repeat protein kinase family protein(AT1G64210)
AT5G66270	-2.52324	-1.19082	7.59883e-05	0.00116041	Zinc finger C-x8-C-x5-C-x3-H type family protein(AT5G66270)
AT2G44810	-2.51121	1.72784	2.02819e-13	2.01888e-11	alpha/beta-Hydrolases superfamily protein(DAD1)
AT4G16910	-2.50887	1.07341	1.02903e-16	1.75827e-14	hypothetical protein(AT4G16910)
AT1G57630	-2.50234	-0.693092	6.64828e-06	0.00014355	Toll-Interleukin-Resistance (TIR) domain family protein(AT1G57630)
AT2G15080	-2.49706	0.295185	3.53831e-09	1.6875e-07	receptor like protein 19(RLP19)
AT1G36060	-2.48679	1.46355	2.42026e-21	6.82074e-19	Integrase-type DNA-binding superfamily protein(AT1G36060)
AT5G36910	-2.48159	-1.02681	5.10854e-05	0.000824816	thionin 2.2(THI2.2)
AT2G39855	-2.47519	2.04018	2.92147e-16	4.5939e-14	plant/protein(AT2G39855)
AT2G05540	-2.47244	3.58769	7.90235e-11	5.14958e-09	Glycine-rich protein family(AT2G05540)
AT1G56415	-2.47008	0.187362	6.57174e-07	1.86658e-05	Expressed protein(AT1G56415)
AT1G02360	-2.46816	-1.44667	0.000478295	0.00531711	Chitinase family protein(AT1G02360)
AT2G26560	-2.46523	0.190029	2.30596e-06	5.66055e-05	phospholipase A 2A(PLA2A)
AT5G35600	-2.46372	-0.463119	7.96722e-07	2.22222e-05	histone deacetylase7(HDA7)
AT4G38080	-2.45244	1.18393	6.25786e-10	3.45536e-08	hydroxyproline-rich glycoprotein family protein(AT4G38080)
AT5G58860	-2.4387	1.40307	1.69991e-06	4.35e-05	cytochrome P450, family 86, subfamily A, polypeptide 1(CYP86A1)
AT5G52050	-2.43794	0.455484	2.2074e-11	1.57568e-09	MATE efflux family protein(AT5G52050)
AT4G16892	-2.4365	0.333256	8.36042e-11	5.38342e-09	ncRNA(AT4G16892)
AT5G40390	-2.43153	5.05452	2.14167e-53	3.09829e-50	Raffinose synthase family protein(SIP1)
AT3G04280	-2.42991	-0.496561	0.000192411	0.00252541	response regulator 22(RR22)
AT2G12440	-2.41666	0.444232	1.17413e-11	8.84677e-10	hypothetical protein(AT2G12440)
AT1G66860	-2.40235	-0.902748	0.000111996	0.00161375	Class I glutamine amidotransferase-like superfamily protein(AT1G66860)
AT1G56600	-2.39912	-0.632426	8.0093e-06	0.000168413	galactinol synthase 2(GolS2)
AT2G36780	-2.39589	3.4165	1.96407e-23	6.98694e-21	UDP-Glycosyltransferase superfamily protein(AT2G36780)
AT4G33467	-2.38679	2.96788	7.39243e-29	3.91258e-26	hypothetical protein(AT4G33467)
AT2G17690	-2.37839	-0.922969	2.10495e-05	0.000382975	ascorbic acid mannose pathway regulator, putative (DUF295)(SDC)
AT3G44860	-2.37538	1.89495	2.24953e-13	2.20882e-11	farnesoic acid carboxyl-O-methyltransferase(FAMT)
AT3G50740	-2.37081	0.584368	1.27097e-10	7.90261e-09	UDP-glucosyl transferase 72E1(UGT72E1)
AT5G55690	-2.36681	-0.657026	4.37396e-06	9.9463e-05	MADS-box transcription factor family protein(AT5G55690)
AT4G37990	-2.35756	6.18846	3.62042e-11	2.50201e-09	cinnamyl alcohol dehydrogenase 8(ELI3-2)
AT1G74660	-2.33796	-1.3103	0.000533584	0.00580099	mini zinc finger 1(MIF1)
AT1G30730	-2.33452	-0.232884	2.50926e-07	7.91439e-06	FAD-binding Berberine family protein(AT1G30730)
AT1G30160	-2.33005	0.250259	5.70773e-10	3.16772e-08	hypothetical protein (DUF295)(AT1G30160)
AT5G52570	-2.32768	3.30054	5.62493e-34	4.0687e-31	beta-carotene hydroxylase 2(BETA-OHASE 2)
AT5G11210	-2.3275	-0.57284	3.27372e-05	0.000566956	glutamate receptor 2.5(GLR2.5)
AT4G11890	-2.31949	2.96936	1.09039e-16	1.84856e-14	Protein kinase superfamily protein(ARCK1)
AT5G05340	-2.30869	3.56992	7.84815e-08	2.81031e-06	Peroxidase superfamily protein(PRX52)
AT3G62960	-2.29483	0.575219	1.2509e-12	1.08146e-10	Thioredoxin superfamily protein(AT3G62960)
AT2G48140	-2.29217	-0.165996	8.67814e-06	0.000180552	Bifunctional inhibitor/lipid-transfer protein/seed storage 2S albumin superfamily protein(EDA4)
AT4G15660	-2.28657	0.251053	4.35362e-05	0.000722827	Thioredoxin superfamily protein(AT4G15660)
AT5G08360	-2.2808	-1.15885	0.000253983	0.00315238	Stu1, putative (DUF789)(AT5G08360)
AT3G28470	-2.28062	-0.847835	7.96046e-05	0.0012063	Duplicated homeodomain-like superfamily protein(TDF1)
AT4G23360	-2.27955	-0.0118707	6.85237e-07	1.93615e-05	carboxyl-terminal peptidase(AT4G23360)
AT3G50970	-2.27719	4.56857	2.91972e-17	5.23619e-15	dehydrin family protein(LTI30)
AT1G54890	-2.27303	0.141152	5.38016e-06	0.000119132	Late embryogenesis abundant (LEA) protein-like protein(AT1G54890)
AT3G48850	-2.27261	0.373574	6.79205e-07	1.92161e-05	phosphate transporter 3;2(PHT3;2)
AT5G42800	-2.2682	0.532128	1.05395e-05	0.000212751	dihydroflavonol 4-reductase(DFR)
AT4G08115	-2.26722	0.974288	8.25943e-12	6.28876e-10	hypothetical protein(AT4G08115)
AT3G21890	-2.26712	1.37607	1.10354e-13	1.16246e-11	B-box type zinc finger family protein(BBX31)
AT3G30720	-2.2488	1.41077	4.4529e-13	4.14712e-11	qua-quine starch(QQS)
AT2G34100	-2.24047	-1.18873	0.000184316	0.00242846	nonsense-mediated mRNA decay-like protein(AT2G34100)
AT3G27250	-2.23259	0.767156	2.00142e-14	2.31016e-12	hypothetical protein(AT3G27250)
AT1G67980	-2.23152	-0.874013	0.000110532	0.0015969	caffeoyl-CoA 3-O-methyltransferase(CCOAMT)
AT3G47380	-2.23119	0.853157	5.23388e-12	4.19096e-10	Plant invertase/pectin methylesterase inhibitor superfamily protein(AT3G47380)
AT2G34500	-2.2302	1.80526	1.12033e-22	3.68352e-20	cytochrome P450, family 710, subfamily A, polypeptide 1(CYP710A1)
AT5G49340	-2.22833	-1.19252	0.00050191	0.00550073	TRICHOME BIREFRINGENCE-LIKE 4(TBL4)
AT2G23540	-2.22354	1.79031	8.85998e-06	0.000183281	GDSL-like Lipase/Acylhydrolase superfamily protein(AT2G23540)
AT1G36622	-2.20458	-0.897357	4.78721e-05	0.000781071	transmembrane protein(AT1G36622)
AT3G33377	-2.1892	-1.21945	0.000552979	0.00596404	hypothetical protein(AT3G33377)
AT1G20070	-2.18517	5.9046	4.57967e-33	3.20577e-30	hypothetical protein(AT1G20070)
AT3G22231	-2.18472	1.94241	7.8443e-21	2.12777e-18	pathogen and circadian controlled 1(PCC1)
AT1G01725	-2.1838	2.24882	9.64104e-22	2.78948e-19	adenylosuccinate synthetase(AT1G01725)
AT4G02520	-2.17333	3.54324	5.02587e-24	1.94753e-21	glutathione S-transferase PHI 2(GSTF2)
AT4G17220	-2.16651	0.181357	6.2305e-09	2.79343e-07	microtubule-associated proteins 70-5(MAP70-5)
AT3G07970	-2.15842	1.3457	2.94992e-06	7.01132e-05	Pectin lyase-like superfamily protein(QRT2)
AT1G65610	-2.15181	-1.07745	0.000209371	0.00269475	Six-hairpin glycosidases superfamily protein(KOR2)
AT4G16260	-2.13901	1.38865	2.10339e-15	2.85272e-13	Glycosyl hydrolase superfamily protein(AT4G16260)
AT4G35030	-2.13822	0.470352	2.49173e-05	0.000445391	Protein kinase superfamily protein(AT4G35030)
AT5G13080	-2.13743	0.855509	3.20792e-06	7.55828e-05	WRKY DNA-binding protein 75(WRKY75)
AT4G36350	-2.13549	3.19108	1.20297e-09	6.27009e-08	purple acid phosphatase 25(PAP25)
AT3G21720	-2.10797	2.02083	1.44501e-09	7.39546e-08	isocitrate lyase(ICL)
AT5G25250	-2.10169	0.81471	1.98139e-06	4.94208e-05	SPFH/Band 7/PHB domain-containing membrane-associated protein family(FLOT1)
AT2G36640	-2.09215	1.00226	1.57441e-05	0.000301276	embryonic cell protein 63(ECP63)
AT1G73603	-2.08651	-0.851629	0.000194679	0.00254337	low-molecular-weight cysteine-rich 64(LCR64)
AT5G64820	-2.08326	-1.28139	0.00092963	0.00913217	transmembrane protein(AT5G64820)
AT1G11070	-2.08195	-0.414333	9.02294e-07	2.46597e-05	hydroxyproline-rich glycoprotein family protein(AT1G11070)
AT4G23260	-2.07601	0.459394	5.59497e-06	0.000123102	cysteine-rich RLK (RECEPTOR-like protein kinase) 18(CRK18)
AT4G18170	-2.0758	2.35577	3.35172e-23	1.15448e-20	WRKY DNA-binding protein 28(WRKY28)
AT1G32950	-2.07444	-0.0823158	1.65456e-05	0.000314396	Subtilase family protein(AT1G32950)
AT5G19110	-2.06743	-0.738948	3.70197e-05	0.000628091	Eukaryotic aspartyl protease family protein(AT5G19110)
AT1G27270	-2.06433	-1.1358	0.000865974	0.00861212	Paired amphipathic helix (PAH2) superfamily protein(AT1G27270)
AT3G17680	-2.04935	3.59136	4.01621e-39	3.22785e-36	Kinase interacting (KIP1-like) family protein(AT3G17680)
AT3G49110	-2.0492	2.5166	3.37186e-19	7.54323e-17	peroxidase CA(PRXCA)
AT5G56370	-2.04823	2.39983	2.07602e-16	3.36191e-14	F-box/RNI-like/FBD-like domains-containing protein(AT5G56370)
AT2G47770	-2.04659	1.61612	4.67811e-10	2.64362e-08	TSPO(outer membrane tryptophan-rich sensory protein)-like protein(TSPO)
AT5G48657	-2.04493	-0.104307	4.02084e-07	1.19524e-05	defense protein-like protein(AT5G48657)
AT5G46380	-2.03056	-0.452437	0.000150089	0.00205096	Serine/Threonine-kinase, putative (DUF1296)(AT5G46380)
AT5G04950	-2.02973	-0.194746	8.88466e-07	2.43124e-05	nicotianamine synthase 1(NAS1)
AT3G28915	-2.02285	0.415515	4.52866e-05	0.000746747	hypothetical protein(AT3G28915)
AT3G13950	-2.02153	1.11141	7.92977e-08	2.83394e-06	ankyrin(AT3G13950)
AT2G15390	-2.02065	-0.126568	0.000160927	0.00216097	fucosyltransferase 4(FUT4)
AT3G57157	-2.01974	-1.16267	0.00092259	0.00907667	ncRNA(AT3G57157)
AT2G24850	-2.01734	3.60296	2.25396e-10	1.35487e-08	tyrosine aminotransferase 3(TAT3)
AT3G48231	-2.01713	0.362401	0.00015098	0.00205796	low-molecular-weight cysteine-rich 48(LCR48)
AT2G17220	-2.00711	3.99982	1.27307e-43	1.25571e-40	Protein kinase superfamily protein(Kin3)
AT4G15670	-2.00374	0.413191	1.04934e-05	0.000212214	Thioredoxin superfamily protein(AT4G15670)
AT4G00920	-1.99258	-0.673334	0.00011879	0.00169538	COP1-interacting protein-like protein(AT4G00920)
AT5G28030	-1.98194	3.32335	9.20895e-08	3.22313e-06	L-cysteine desulfhydrase 1(DES1)
AT5G23190	-1.97206	1.5866	9.67512e-06	0.000197693	cytochrome P450, family 86, subfamily B, polypeptide 1(CYP86B1)
AT3G26614	-1.9711	-1.04978	0.000614292	0.00650251	hypothetical protein(AT3G26614)
AT1G52690	-1.97106	4.83212	1.33533e-19	3.13341e-17	Late embryogenesis abundant protein (LEA) family protein(LEA7)
AT5G63590	-1.9675	-0.802726	0.000168107	0.00224626	flavonol synthase 3(FLS3)
AT2G21830	-1.96519	2.27252	3.62105e-23	1.22776e-20	Cysteine/Histidine-rich C1 domain family protein(AT2G21830)
AT1G69320	-1.96345	-0.921899	0.000191978	0.00252174	CLAVATA3/ESR-RELATED 10(CLE10)
AT1G66110	-1.96231	-0.804662	0.000107604	0.00155875	hypothetical protein (DUF577)(AT1G66110)
AT3G01420	-1.96167	4.88472	1.97899e-05	0.000363546	Peroxidase superfamily protein(DOX1)
AT3G50400	-1.9604	-0.0924607	1.91885e-05	0.000354074	GDSL-like Lipase/Acylhydrolase superfamily protein(AT3G50400)
AT1G09932	-1.95833	0.466384	5.56978e-06	0.000122705	Phosphoglycerate mutase family protein(AT1G09932)
AT4G27410	-1.95295	5.56263	1.79749e-17	3.36255e-15	NAC (No Apical Meristem) domain transcriptional regulator superfamily protein(RD26)
AT5G54060	-1.95153	0.633113	2.67438e-07	8.38642e-06	UDP-glucose:flavonoid 3-o-glucosyltransferase(UF3GT)
AT1G66700	-1.95055	-0.712191	0.000979589	0.00951952	S-adenosyl-L-methionine-dependent methyltransferases superfamily protein(PXMT1)
AT5G65080	-1.94956	-0.19392	4.52657e-05	0.000746747	K-box region/MADS-box transcription factor family protein(MAF5)
AT4G29450	-1.93253	0.39843	0.000199964	0.00260145	Leucine-rich repeat protein kinase family protein(AT4G29450)
AT1G13340	-1.93046	1.70003	4.81195e-14	5.2472e-12	Regulator of Vps4 activity in the MVB pathway protein(AT1G13340)
AT4G30180	-1.93036	2.43956	6.42995e-22	1.88554e-19	hypothetical protein(AT4G30180)
AT1G02940	-1.92853	-1.07662	0.000540494	0.00584974	glutathione S-transferase (class phi) 5(GSTF5)
AT5G24080	-1.92546	2.7666	2.31004e-06	5.66415e-05	Protein kinase superfamily protein(AT5G24080)
AT4G22880	-1.9097	1.64341	4.61368e-08	1.74116e-06	leucoanthocyanidin dioxygenase(LDOX)
AT2G07042	-1.90948	-0.538857	4.63835e-05	0.000762517	ncRNA(AT2G07042)
AT1G02930	-1.90514	3.61811	3.51293e-10	2.03282e-08	glutathione S-transferase 6(GSTF6)
AT5G17340	-1.89322	2.92458	1.80832e-05	0.000337699	Putative membrane lipoprotein(AT5G17340)
AT1G09510	-1.89268	-0.451456	0.000216267	0.00276383	NAD(P)-binding Rossmann-fold superfamily protein(AT1G09510)
AT3G44300	-1.88807	4.72203	7.23492e-11	4.75751e-09	nitrilase 2(NIT2)
AT3G24510	-1.88498	0.850467	1.68365e-07	5.61839e-06	Defensin-like (DEFL) family protein(AT3G24510)
AT5G47450	-1.8835	-0.377793	1.786e-05	0.000335261	tonoplast intrinsic protein 2;3(TIP2;3)
AT1G79840	-1.88212	1.79113	9.29374e-16	1.35289e-13	HD-ZIP IV family of homeobox-leucine zipper protein with lipid-binding START domain-containing protein(GL2)
AT3G11340	-1.87777	3.29578	5.74205e-16	8.59327e-14	UDP-Glycosyltransferase superfamily protein(UGT76B1)
AT4G22620	-1.87739	0.210897	3.00352e-07	9.27118e-06	SAUR-like auxin-responsive protein family(AT4G22620)	SAUR34
AT5G52310	-1.85948	9.28029	2.89202e-05	0.000506103	low-temperature-responsive protein 78 (LTI78) / desiccation-responsive protein 29A (RD29A)(LTI78)
AT3G21030	-1.85725	0.862802	3.00159e-05	0.000522329	hypothetical protein(AT3G21030)
AT5G35490	-1.85549	-0.873198	0.000271329	0.00333869	mto 1 responding up 1(MRU1)
AT5G61890	-1.85179	0.290638	5.11779e-08	1.92471e-06	Integrase-type DNA-binding superfamily protein(AT5G61890)
AT3G42658	-1.85176	-0.32911	0.00022377	0.00282997	hypothetical protein(SADHU3-2)
AT1G51270	-1.85037	0.0317943	0.000642376	0.00673734	vesicle-associated protein 1-4(AT1G51270)
AT3G55780	-1.84717	-0.180555	0.000155286	0.00210388	Glycosyl hydrolase superfamily protein(AT3G55780)
AT5G26920	-1.84492	1.0684	6.72711e-08	2.46585e-06	Cam-binding protein 60-like G(CBP60G)
AT5G37690	-1.84441	-0.999033	0.000859777	0.00856575	SGNH hydrolase-type esterase superfamily protein(AT5G37690)
AT5G17500	-1.84382	1.74853	7.77351e-08	2.78819e-06	Glycosyl hydrolase superfamily protein(AT5G17500)
AT1G61120	-1.84143	2.74164	3.22969e-11	2.26078e-09	terpene synthase 04(TPS04)
AT2G33010	-1.83151	-0.332141	5.0162e-05	0.000811114	Ubiquitin-associated (UBA) protein(AT2G33010)
AT1G78720	-1.8271	-0.596739	0.000251887	0.00313415	SecY protein transport family protein(AT1G78720)
AT1G76930	-1.8264	2.97339	5.90573e-16	8.7777e-14	extensin 4(EXT4)
AT3G26742	-1.82507	0.000767081	7.31105e-07	2.05772e-05	hypothetical protein(AT3G26742)
AT2G05914	-1.82275	0.545301	6.90646e-08	2.52307e-06	ncRNA(AT2G05914)
AT1G22340	-1.8215	-0.896265	0.000399057	0.00458662	UDP-glucosyl transferase 85A7(UGT85A7)
AT5G27895	-1.81618	1.21956	4.06527e-12	3.26728e-10	hypothetical protein(AT5G27895)
AT4G34400	-1.80741	3.65478	1.21005e-11	9.08585e-10	AP2/B3-like transcriptional factor family protein(AT4G34400)
AT3G24520	-1.80688	4.45839	5.83747e-13	5.25614e-11	heat shock transcription factor C1(HSFC1)
AT1G21120	-1.80389	-0.21062	7.31303e-06	0.000155102	O-methyltransferase family protein(IGMT2)
AT3G50560	-1.79496	1.94799	2.63409e-12	2.18167e-10	NAD(P)-binding Rossmann-fold superfamily protein(AT3G50560)
AT3G03828	-1.79112	-0.145055	1.79509e-05	0.000336096	transmembrane protein(AT3G03828)
AT1G73480	-1.79041	5.62666	8.81324e-41	8.3151e-38	alpha/beta-Hydrolases superfamily protein(AT1G73480)
AT1G30260	-1.78856	2.04231	8.13533e-11	5.28553e-09	galactosyltransferase family protein(AT1G30260)
AT3G23930	-1.7884	2.0891	1.30092e-12	1.11581e-10	troponin T, skeletal protein(AT3G23930)
AT2G44790	-1.78677	1.95239	1.323e-11	9.86564e-10	uclacyanin 2(UCC2)
AT5G40940	-1.78464	0.428458	3.73097e-06	8.64055e-05	putative fasciclin-like arabinogalactan protein 20(FLA20)
AT3G20960	-1.78441	-0.714255	0.000622621	0.00656824	cytochrome P450, family 705, subfamily A, polypeptide 33(CYP705A33)
AT4G38390	-1.78063	1.01249	2.56335e-05	0.00045594	root hair specific 17(RHS17)
AT4G18350	-1.77818	2.09033	0.000191445	0.00251627	nine-cis-epoxycarotenoid dioxygenase 2(NCED2)
AT4G20670	-1.76399	3.84247	1.0354e-13	1.10138e-11	cysteine-rich repeat secretory-like protein(AT4G20670)
AT5G28626	-1.7637	2.71742	1.61371e-23	5.83624e-21	hypothetical protein(SADHU1-3)
AT3G05380	-1.76362	5.04454	1.46087e-48	1.76116e-45	ALWAYS EARLY 2(ALY2)
AT5G01075	-1.75443	2.96636	1.90112e-20	5.03102e-18	Glycosyl hydrolase family 35 protein(AT5G01075)
AT4G22070	-1.75385	0.940593	5.08501e-06	0.000113875	WRKY DNA-binding protein 31(WRKY31)
AT1G58225	-1.74759	-0.55726	0.000339687	0.00401701	hypothetical protein(AT1G58225)
AT5G15160	-1.74542	3.07555	1.41682e-22	4.5888e-20	BANQUO 2(BNQ2)
AT1G78070	-1.7398	6.00225	1.22577e-17	2.37492e-15	Transducin/WD40 repeat-like superfamily protein(AT1G78070)
AT5G60080	-1.7375	-0.061039	1.22199e-05	0.000242609	Protein kinase superfamily protein(AT5G60080)
AT2G02061	-1.73653	-0.558849	0.000201228	0.00261319	Nucleotide-diphospho-sugar transferase family protein(AT2G02061)
AT2G18690	-1.73619	1.59045	3.70519e-07	1.11361e-05	transmembrane protein(AT2G18690)
AT3G22620	-1.73376	1.9414	4.44873e-05	0.000735804	Bifunctional inhibitor/lipid-transfer protein/seed storage 2S albumin superfamily protein(AT3G22620)
AT3G18550	-1.73137	0.960938	1.10647e-07	3.82332e-06	TCP family transcription factor(BRC1)
AT3G58850	-1.7247	3.49208	3.97417e-30	2.26946e-27	phy rapidly regulated 2(PAR2)
AT5G06570	-1.7238	1.29875	9.73623e-09	4.23399e-07	alpha/beta-Hydrolases superfamily protein(AT5G06570)
AT3G63060	-1.71461	2.6603	1.44331e-07	4.87088e-06	EID1-like 3(EDL3)
AT1G05950	-1.71426	3.08649	3.23134e-25	1.43102e-22	hypothetical protein(AT1G05950)
AT1G29920	-1.70721	9.25958	3.63415e-30	2.13138e-27	chlorophyll A/B-binding protein 2(CAB2)
AT1G10340	-1.7044	-0.0776119	1.32087e-05	0.000260334	Ankyrin repeat family protein(AT1G10340)
AT3G57920	-1.70317	3.18993	5.73085e-12	4.55529e-10	squamosa promoter binding protein-like 15(SPL15)
AT3G21800	-1.70297	-0.502694	0.000484696	0.00536354	UDP-glucosyl transferase 71B8(UGT71B8)
AT1G25141	-1.69953	0.530578	1.59307e-05	0.000303577	F-box associated ubiquitination effector family protein(AT1G25141)
AT5G05840	-1.69953	2.64045	2.64639e-17	4.78556e-15	replication factor C subunit, putative (DUF620)(AT5G05840)
AT4G33120	-1.6969	0.0798683	1.59635e-05	0.000303867	S-adenosyl-L-methionine-dependent methyltransferases superfamily protein(AT4G33120)
AT5G12420	-1.69558	-0.501587	0.000966551	0.0094139	O-acyltransferase (WSD1-like) family protein(AT5G12420)
AT3G50260	-1.69542	1.63149	9.54064e-07	2.59764e-05	cooperatively regulated by ethylene and jasmonate 1(CEJ1)
AT1G65390	-1.69369	0.0978168	0.000293058	0.00355811	phloem protein 2 A5(PP2-A5)
AT4G08100	-1.69105	0.970776	2.6923e-07	8.43043e-06	hypothetical protein(AT4G08100)
AT1G69260	-1.68793	4.68336	1.93452e-10	1.18585e-08	ABI five binding protein(AFP1)
AT2G18300	-1.68715	0.527935	2.90968e-07	8.99432e-06	basic helix-loop-helix (bHLH) DNA-binding superfamily protein(HBI1)
AT3G28210	-1.68598	2.02153	1.47825e-06	3.83708e-05	zinc finger (AN1-like) family protein(PMZ)
AT5G46260	-1.68592	0.575739	0.00016793	0.00224528	disease resistance protein (TIR-NBS-LRR class) family(AT5G46260)
AT5G09530	-1.68579	5.11736	1.07334e-05	0.000216463	hydroxyproline-rich glycoprotein family protein(PELPK1)
AT1G02340	-1.68495	4.1653	1.72638e-31	1.10184e-28	basic helix-loop-helix (bHLH) DNA-binding superfamily protein(HFR1)
AT2G23590	-1.68195	0.224548	2.16896e-06	5.36065e-05	methyl esterase 8(MES8)
AT3G15670	-1.67988	-0.69211	0.000963878	0.0093963	Late embryogenesis abundant protein (LEA) family protein(AT3G15670)
AT3G21780	-1.67828	0.293218	1.04391e-05	0.000211314	UDP-glucosyl transferase 71B6(UGT71B6)
AT2G40370	-1.67348	1.2552	0.000137583	0.00191014	laccase 5(LAC5)
AT2G25330	-1.67328	0.104665	0.000408667	0.00467972	TRAF-like family protein(AT2G25330)
AT1G56360	-1.67141	2.93655	6.47228e-05	0.00101261	purple acid phosphatase 6(PAP6)
AT2G27050	-1.66568	5.13184	2.64008e-26	1.2731e-23	ETHYLENE-INSENSITIVE3-like 1(EIL1)
AT4G20680	-1.65086	0.322593	2.09411e-05	0.000381743	cysteine-rich repeat secretory protein, putative (DUF26)(AT4G20680)
AT1G24220	-1.64598	-0.462826	0.00028847	0.00351629	paired amphipathic helix repeat-containing protein(AT1G24220)
AT2G33020	-1.63857	-0.0116191	7.19236e-06	0.000153164	receptor like protein 24(RLP24)
AT1G33960	-1.63691	0.237965	4.89546e-05	0.000794551	P-loop containing nucleoside triphosphate hydrolases superfamily protein(AIG1)
AT2G13550	-1.62366	2.07555	1.57378e-12	1.33402e-10	hypothetical protein(AT2G13550)
AT1G49500	-1.62298	2.44412	3.22725e-07	9.86356e-06	transcription initiation factor TFIID subunit 1b-like protein(AT1G49500)
AT1G49310	-1.61683	0.181485	3.36929e-05	0.000579806	transmembrane protein(AT1G49310)
AT5G35480	-1.61472	-0.330209	0.000814484	0.00819773	hypothetical protein(AT5G35480)
AT5G39160	-1.61041	0.18843	5.59665e-05	0.000893653	RmlC-like cupins superfamily protein(AT5G39160)
AT3G17220	-1.60913	0.809685	8.65196e-07	2.37956e-05	pectin methylesterase inhibitor 2(PMEI2)
AT1G70890	-1.608	2.06956	3.78717e-11	2.60894e-09	MLP-like protein 43(MLP43)
AT1G65500	-1.60528	1.5416	2.261e-07	7.21527e-06	transmembrane protein(AT1G65500)
AT1G61700	-1.6032	-0.501821	0.000933421	0.00915744	RNA polymerases N / 8 kDa subunit(AT1G61700)
AT3G15356	-1.59979	1.67022	5.15217e-09	2.34386e-07	Legume lectin family protein(AT3G15356)
AT2G30130	-1.59921	0.83198	6.21921e-06	0.000135092	Lateral organ boundaries (LOB) domain family protein(ASL5)
AT3G23250	-1.59124	-0.280353	0.000123862	0.00175444	myb domain protein 15(MYB15)
AT1G02460	-1.5844	1.69938	2.01813e-07	6.5461e-06	Pectin lyase-like superfamily protein(AT1G02460)
AT1G09500	-1.58374	4.78509	1.2872e-12	1.10842e-10	NAD(P)-binding Rossmann-fold superfamily protein(AT1G09500)
AT1G73890	-1.57784	0.672123	0.000554215	0.00596551	Bifunctional inhibitor/lipid-transfer protein/seed storage 2S albumin superfamily protein(AT1G73890)
AT5G42380	-1.57628	0.329457	5.38573e-05	0.000864425	calmodulin like 37(CML37)
AT4G14370	-1.57601	0.196614	5.92061e-06	0.000129123	Disease resistance protein (TIR-NBS-LRR class) family(AT4G14370)
AT1G25054	-1.5717	2.29222	5.21512e-11	3.51454e-09	UDP-3-O-acyl N-acetylglycosamine deacetylase family protein(LpxC3)
AT2G36750	-1.56986	1.34037	2.29889e-10	1.37427e-08	UDP-glucosyl transferase 73C1(UGT73C1)
AT5G08030	-1.56977	2.42072	7.05487e-06	0.000150828	PLC-like phosphodiesterases superfamily protein(GDPD6)
AT5G60950	-1.56954	1.21035	9.68705e-10	5.2161e-08	COBRA-like protein 5 precursor(COBL5)
AT1G78440	-1.56927	2.23452	5.94354e-13	5.32954e-11	gibberellin 2-beta-dioxygenase(ATGA2OX1)
AT4G37370	-1.56683	3.0985	1.42496e-19	3.28953e-17	cytochrome P450, family 81, subfamily D, polypeptide 8(CYP81D8)
AT3G53830	-1.56667	0.661395	6.35762e-07	1.80813e-05	Regulator of chromosome condensation (RCC1) family protein(AT3G53830)
AT1G17420	-1.56552	8.12758	2.72919e-08	1.07942e-06	lipoxygenase 3(LOX3)
AT1G66760	-1.55984	4.68178	2.05658e-16	3.35548e-14	MATE efflux family protein(AT1G66760)
AT3G20975	-1.55915	0.448729	8.77244e-06	0.00018199	hypothetical protein(AT3G20975)
AT3G27025	-1.5573	2.84718	5.98756e-14	6.4965e-12	hypothetical protein(AT3G27025)
AT2G35640	-1.55355	0.150241	7.31908e-06	0.000155102	Homeodomain-like superfamily protein(AT2G35640)
AT5G10760	-1.55036	3.11777	7.6139e-16	1.12396e-13	Eukaryotic aspartyl protease family protein(AT5G10760)
AT1G05320	-1.5477	5.10617	4.4897e-32	2.95232e-29	myosin heavy chain, embryonic smooth protein(AT1G05320)
AT3G16530	-1.53628	0.525623	2.06834e-05	0.000378121	Legume lectin family protein(AT3G16530)
AT4G16160	-1.53573	1.58295	2.00742e-07	6.52982e-06	Mitochondrial import inner membrane translocase subunit Tim17/Tim22/Tim23 family protein(ATOEP16-2)
AT1G07610	-1.51774	3.85173	1.62729e-15	2.2209e-13	metallothionein 1C(MT1C)
AT1G55820	-1.51058	3.72598	4.34236e-18	8.80647e-16	lysine-specific demethylase, putative (DUF1296)(AT1G55820)
AT2G38920	-1.5008	-0.10658	0.000302795	0.00364631	SPX (SYG1/Pho81/XPR1) domain-containing protein / zinc finger (C3HC4-type RING finger) protein-like protein(AT2G38920)
AT2G14210	-1.50039	1.45423	2.03104e-10	1.24151e-08	AGAMOUS-like 44(AGL44)
AT4G25530	-1.4983	-0.483078	0.000365134	0.00426449	FLOWERING WAGENINGEN(FWA)
AT1G01480	-1.49755	3.66575	9.99245e-13	8.7788e-11	1-amino-cyclopropane-1-carboxylate synthase 2(ACS2)
AT4G34580	-1.48778	0.0427949	5.83729e-05	0.000926594	Sec14p-like phosphatidylinositol transfer family protein(COW1)
AT1G07340	-1.48637	3.21021	0.000643364	0.00673813	sugar transporter 2(STP2)
AT1G29910	-1.48635	8.98226	7.02175e-25	2.93023e-22	chlorophyll A/B binding protein 3(CAB3)
AT1G58889	-1.48531	2.32676	3.08131e-07	9.45748e-06	hypothetical protein(AT1G58889)
AT3G04720	-1.48514	1.56369	1.27144e-06	3.34427e-05	pathogenesis-related 4(PR4)
AT1G61340	-1.48296	3.02568	3.01955e-16	4.71398e-14	F-box family protein(FBS1)
AT1G53270	-1.48146	1.32044	3.09825e-10	1.822e-08	ABC-2 type transporter family protein(ABCG10)
AT5G13600	-1.48049	0.623346	1.93043e-05	0.000355606	Phototropic-responsive NPH3 family protein(AT5G13600)
AT1G35230	-1.47748	0.725904	1.3725e-07	4.66091e-06	arabinogalactan protein 5(AGP5)
AT5G42230	-1.46858	3.74831	2.50564e-20	6.55089e-18	serine carboxypeptidase-like 41(scpl41)
AT5G41315	-1.46628	-0.299613	0.000498499	0.00547164	basic helix-loop-helix (bHLH) DNA-binding superfamily protein(GL3)
AT5G13130	-1.46589	-0.190775	0.000339361	0.00401534	Histidine kinase-, DNA gyrase B-, and HSP90-like ATPase family protein(AT5G13130)
AT5G54470	-1.46422	2.25942	2.97887e-11	2.10142e-09	B-box type zinc finger family protein(BBX29)
AT3G25882	-1.45926	1.12866	6.84327e-09	3.03679e-07	NIM1-interacting 2(NIMIN-2)
AT2G43590	-1.45786	2.16628	1.49019e-08	6.21866e-07	Chitinase family protein(AT2G43590)
AT5G54300	-1.45643	4.93012	4.66996e-15	5.96107e-13	cotton fiber-like protein (DUF761)(AT5G54300)
AT4G32870	-1.45548	2.33542	3.04322e-13	2.94812e-11	Polyketide cyclase/dehydrase and lipid transport superfamily protein(AT4G32870)
AT2G18660	-1.45358	1.74943	2.44318e-07	7.7189e-06	plant natriuretic peptide A(PNP-A)
AT4G30090	-1.44408	2.05749	2.42064e-14	2.75015e-12	golgin family A protein(AT4G30090)
AT1G74870	-1.4431	1.28278	6.67137e-06	0.000143762	RING/U-box superfamily protein(AT1G74870)
AT1G23840	-1.44216	0.543221	2.70044e-05	0.000477583	transmembrane protein(AT1G23840)
AT3G18570	-1.44187	0.351684	2.27758e-05	0.000411862	Oleosin family protein(AT3G18570)
AT3G25770	-1.44129	4.20508	8.02379e-17	1.38188e-14	allene oxide cyclase 2(AOC2)
AT2G18340	-1.44095	1.79238	0.000108761	0.00157447	late embryogenesis abundant domain-containing protein / LEA domain-containing protein(AT2G18340)
AT3G48520	-1.44057	3.66404	2.55122e-05	0.000454155	cytochrome P450, family 94, subfamily B, polypeptide 3(CYP94B3)
AT1G01030	-1.43809	3.12718	3.06777e-15	4.03458e-13	AP2/B3-like transcriptional factor family protein(NGA3)
AT3G49830	-1.43126	-0.328379	0.000378805	0.00439341	P-loop containing nucleoside triphosphate hydrolases superfamily protein(AT3G49830)
AT3G59030	-1.42738	0.532269	2.13069e-06	5.28412e-05	MATE efflux family protein(TT12)
AT2G46790	-1.4261	1.92901	2.6574e-08	1.05421e-06	pseudo-response regulator 9(PRR9)
AT4G20860	-1.4247	1.34776	0.000476089	0.00529801	FAD-binding Berberine family protein(AT4G20860)
AT1G02450	-1.42367	1.68076	1.69809e-07	5.65161e-06	NIM1-interacting 1(NIMIN1)
AT5G42460	-1.42252	0.817977	1.59124e-05	0.000303577	F-box and associated interaction domains-containing protein(AT5G42460)
AT1G01560	-1.42061	1.715	3.65769e-07	1.10086e-05	MAP kinase 11(MPK11)
AT1G24580	-1.41891	0.0972996	0.000220435	0.0028046	RING/U-box superfamily protein(AT1G24580)
AT2G36770	-1.41844	1.61061	2.86344e-09	1.38698e-07	UDP-Glycosyltransferase superfamily protein(AT2G36770)
AT1G28480	-1.41818	1.83013	2.8582e-06	6.85336e-05	Thioredoxin superfamily protein(GRX480)
AT2G15650	-1.41776	2.37011	4.26115e-09	2.00579e-07	hypothetical protein(AT2G15650)
AT2G34180	-1.41353	0.261698	0.000181407	0.0023974	CBL-interacting protein kinase 13(CIPK13)
AT1G73805	-1.41329	1.54583	1.89512e-10	1.16499e-08	Calmodulin binding protein-like protein(SARD1)
AT3G05160	-1.40564	3.12041	1.14463e-18	2.38831e-16	Major facilitator superfamily protein(AT3G05160)
AT5G19230	-1.3943	1.46108	1.12195e-06	2.98363e-05	Glycoprotein membrane precursor GPI-anchored(AT5G19230)
AT5G51530	-1.38992	-0.48359	0.000779606	0.00791274	Ubiquitin carboxyl-terminal hydrolase-related protein(AT5G51530)
AT2G41850	-1.38945	1.19404	0.000419273	0.00476467	polygalacturonase ADPG2-like protein(PGAZAT)
AT1G74890	-1.38713	1.68132	1.04965e-09	5.56906e-08	response regulator 15(ARR15)
AT1G22760	-1.38488	5.42798	9.87447e-05	0.00144977	poly(A) binding protein 3(PAB3)
AT3G63380	-1.38477	1.61099	9.37665e-10	5.06152e-08	ATPase E1-E2 type family protein / haloacid dehalogenase-like hydrolase family protein(AT3G63380)
AT2G30250	-1.38454	2.02995	3.01879e-07	9.30507e-06	WRKY DNA-binding protein 25(WRKY25)
AT5G19190	-1.38354	3.46993	9.40084e-06	0.00019318	hypothetical protein(AT5G19190)
AT2G34700	-1.3818	0.624556	5.59182e-05	0.000893538	Pollen Ole e 1 allergen and extensin family protein(AT2G34700)
AT3G22060	-1.38155	1.81156	2.62218e-05	0.000465641	Receptor-like protein kinase-related family protein(AT3G22060)
AT4G17550	-1.37212	4.78581	4.76761e-13	4.42125e-11	Major facilitator superfamily protein(G3Pp4)
AT5G03350	-1.37006	2.72004	2.0452e-10	1.24665e-08	Legume lectin family protein(AT5G03350)
AT5G02550	-1.36658	3.90589	7.09486e-11	4.67959e-09	hypothetical protein(AT5G02550)
AT1G35170	-1.36424	-0.133734	0.000435221	0.00492146	TRAM, LAG1 and CLN8 (TLC) lipid-sensing domain containing protein(AT1G35170)
AT5G44210	-1.36376	2.55289	5.6426e-06	0.000123681	erf domain protein 9(ERF9)
AT5G44980	-1.36232	0.574026	5.12686e-05	0.000826544	F-box/RNI-like/FBD-like domains-containing protein(AT5G44980)
AT5G09370	-1.35949	1.50887	0.000444801	0.00500372	Bifunctional inhibitor/lipid-transfer protein/seed storage 2S albumin superfamily protein(AT5G09370)
AT3G57020	-1.35457	2.86403	8.0567e-09	3.54626e-07	Calcium-dependent phosphotriesterase superfamily protein(AT3G57020)
AT5G43420	-1.35193	0.842526	6.74657e-06	0.000144951	RING/U-box superfamily protein(AT5G43420)
AT3G21040	-1.35138	2.07589	1.06596e-09	5.61627e-08	hypothetical protein(AT3G21040)
AT2G15620	-1.34918	7.4766	1.27822e-07	4.36121e-06	nitrite reductase 1(NIR1)
AT3G03530	-1.34522	1.75637	1.90173e-11	1.38019e-09	non-specific phospholipase C4(NPC4)
AT3G62930	-1.34447	0.748656	0.000178052	0.00236314	Thioredoxin superfamily protein(AT3G62930)
AT1G45145	-1.34366	5.59276	1.64712e-24	6.61899e-22	thioredoxin H-type 5(TRX5)
AT1G75540	-1.34216	3.15543	3.26105e-09	1.56906e-07	salt tolerance homolog2(BBX21)
AT2G19190	-1.34031	0.568247	0.000494181	0.00543799	FLG22-induced receptor-like kinase 1(FRK1)
AT5G24110	-1.33748	0.170609	0.000333775	0.00396437	WRKY DNA-binding protein 30(WRKY30)
AT2G36630	-1.33648	5.45686	1.02615e-12	8.97883e-11	Sulfite exporter TauE/SafE family protein(AT2G36630)
AT5G36220	-1.33607	2.40226	1.97134e-08	8.07135e-07	cytochrome p450 81d1(CYP81D1)
AT2G12450	-1.3336	0.432413	8.15938e-06	0.00017075	hypothetical protein(AT2G12450)
AT5G56980	-1.33137	5.83578	6.72076e-20	1.67633e-17	cotton fiber protein(AT5G56980)
AT5G16010	-1.32769	5.41894	1.55815e-20	4.1743e-18	3-oxo-5-alpha-steroid 4-dehydrogenase family protein(AT5G16010)
AT1G08230	-1.32454	4.17916	3.01128e-20	7.77915e-18	Transmembrane amino acid transporter family protein(AT1G08230)
AT2G31220	-1.32431	2.74973	0.000133759	0.001869	basic helix-loop-helix (bHLH) DNA-binding superfamily protein(AT2G31220)
AT2G37180	-1.32324	7.71839	2.12806e-13	2.09904e-11	Aquaporin-like superfamily protein(RD28)
AT1G17920	-1.31804	3.62501	4.95395e-13	4.5745e-11	homeodomain GLABROUS 12(HDG12)
AT5G42260	-1.31774	-0.304529	0.000790008	0.00799961	beta glucosidase 12(BGLU12)
AT4G15690	-1.3128	1.1506	5.81489e-05	0.000923741	Thioredoxin superfamily protein(AT4G15690)
AT1G31710	-1.30998	1.65901	7.06682e-05	0.0010941	Copper amine oxidase family protein(AT1G31710)
AT2G20550	-1.30811	2.56985	1.25476e-09	6.46751e-08	HSP40/DnaJ peptide-binding protein(AT2G20550)
AT5G20710	-1.30649	5.51583	0.000142221	0.00196136	beta-galactosidase 7(BGAL7)
AT2G28680	-1.29911	3.69829	4.27808e-05	0.000713147	RmlC-like cupins superfamily protein(AT2G28680)
AT3G28315	-1.29902	1.37103	3.56399e-06	8.32492e-05	hypothetical protein(AT3G28315)
AT2G16060	-1.2975	2.65308	6.77774e-12	5.30963e-10	hemoglobin 1(HB1)
AT3G14540	-1.29417	1.30105	3.66546e-06	8.50699e-05	Terpenoid cyclases/Protein prenyltransferases superfamily protein(AT3G14540)
AT1G58340	-1.28835	3.4628	9.20174e-08	3.22313e-06	MATE efflux family protein(ZF14)
AT1G18773	-1.28524	0.569479	0.000123962	0.00175471	acyl thioesterase-like protein(AT1G18773)
AT2G28305	-1.28403	5.52544	1.64578e-16	2.74718e-14	Putative lysine decarboxylase family protein(LOG1)
AT1G09540	-1.28385	0.359535	0.000573891	0.00614985	myb domain protein 61(MYB61)
AT3G13900	-1.28226	2.48957	6.62735e-08	2.43339e-06	ATPase E1-E2 type family protein / haloacid dehalogenase-like hydrolase family protein(AT3G13900)
AT2G47485	-1.28182	2.28378	4.99916e-05	0.000808962	hypothetical protein(AT2G47485)
AT1G56650	-1.27895	1.3289	1.11824e-05	0.000224061	production of anthocyanin pigment 1(PAP1)
AT3G48360	-1.27756	3.04607	6.0859e-06	0.000132595	BTB and TAZ domain protein 2(BT2)
AT4G36740	-1.2764	2.74108	2.44372e-07	7.7189e-06	homeobox protein 40(HB40)
AT5G06980	-1.27408	3.6201	3.33891e-15	4.31276e-13	hypothetical protein(AT5G06980)
AT1G16400	-1.27319	0.174865	0.000575676	0.00616552	cytochrome P450, family 79, subfamily F, polypeptide 2(CYP79F2)
AT5G37950	-1.27192	1.29856	0.00020367	0.00263544	UDP-Glycosyltransferase superfamily protein(AT5G37950)
AT4G36470	-1.27033	2.58892	1.16748e-13	1.218e-11	S-adenosyl-L-methionine-dependent methyltransferases superfamily protein(AT4G36470)
AT2G27035	-1.26896	0.850875	9.73433e-06	0.000198529	early nodulin-like protein 20(ENODL20)
AT3G25180	-1.26448	3.84374	3.34597e-11	2.33013e-09	cytochrome P450, family 82, subfamily G, polypeptide 1(CYP82G1)
AT1G67920	-1.26338	1.23937	2.44925e-06	5.93841e-05	hypothetical protein(AT1G67920)
AT5G04370	-1.26224	-0.0106155	0.000836418	0.00837189	S-adenosyl-L-methionine-dependent methyltransferases superfamily protein(NAMT1)
AT4G29905	-1.26154	3.23666	1.33927e-08	5.65412e-07	hypothetical protein(AT4G29905)
AT1G20135	-1.26007	1.9118	6.08074e-07	1.74309e-05	GDSL-like Lipase/Acylhydrolase family protein(AT1G20135)
AT1G08940	-1.25861	1.83909	1.91419e-06	4.80764e-05	Phosphoglycerate mutase family protein(AT1G08940)
AT1G13670	-1.25595	1.94727	8.13013e-08	2.88746e-06	hypothetical protein(AT1G13670)
AT2G42170	-1.25183	1.50818	1.74762e-06	4.44587e-05	Actin family protein(AT2G42170)
AT3G01830	-1.24542	0.847023	0.000650259	0.00679376	Calcium-binding EF-hand family protein(AT3G01830)
AT5G24160	-1.24488	1.13417	0.000581067	0.00621754	squalene monooxygenase 6(SQE6)
AT2G43610	-1.24464	4.01563	1.59885e-06	4.11079e-05	Chitinase family protein(AT2G43610)
AT2G37360	-1.23971	3.04598	1.02815e-07	3.56404e-06	ABC-2 type transporter family protein(ABCG2)
AT2G16910	-1.23952	4.48563	9.20732e-05	0.00136661	basic helix-loop-helix (bHLH) DNA-binding superfamily protein(AMS)
AT3G55500	-1.23913	4.98488	1.13918e-10	7.16526e-09	expansin A16(EXPA16)
AT5G15500	-1.23529	2.83086	3.04518e-07	9.35984e-06	Ankyrin repeat family protein(AT5G15500)
AT4G01870	-1.23392	4.44479	1.4522e-16	2.44285e-14	tolB protein-like protein(AT4G01870)
AT2G26580	-1.23281	2.18201	2.71782e-09	1.3283e-07	plant-specific transcription factor YABBY family protein(YAB5)
AT2G38640	-1.23126	3.50632	8.42885e-08	2.98866e-06	LURP-one-like protein (DUF567)(AT2G38640)
AT2G01520	-1.23089	3.3058	1.71499e-13	1.73903e-11	MLP-like protein 328(MLP328)
AT5G62850	-1.23041	3.52863	1.89016e-09	9.45272e-08	Nodulin MtN3 family protein(AtVEX1)
AT1G19050	-1.22534	4.6355	3.61986e-13	3.4604e-11	response regulator 7(ARR7)
AT5G17460	-1.22496	3.45106	1.46384e-15	2.04938e-13	glutamyl-tRNA (Gln) amidotransferase subunit C(AT5G17460)
AT4G37400	-1.22189	1.16023	2.32163e-05	0.000418433	cytochrome P450, family 81, subfamily F, polypeptide 3(CYP81F3)
AT1G75030	-1.22168	3.9057	3.51186e-19	7.77627e-17	thaumatin-like protein 3(TLP-3)
AT2G30830	-1.22092	1.58342	3.90182e-05	0.000658395	2-oxoglutarate (2OG) and Fe(II)-dependent oxygenase superfamily protein(AT2G30830)
AT1G16260	-1.21902	3.21492	1.05376e-15	1.50439e-13	Wall-associated kinase family protein(AT1G16260)
AT4G36850	-1.21739	2.7764	0.000159933	0.00215027	PQ-loop repeat family protein / transmembrane family protein(AT4G36850)
AT2G34170	-1.21604	3.83112	2.24624e-15	3.02754e-13	hypothetical protein (DUF688)(AT2G34170)
AT3G43190	-1.21545	0.242799	0.000659917	0.0068814	sucrose synthase 4(SUS4)
AT5G02020	-1.21419	5.69502	1.03524e-10	6.5879e-09	E3 ubiquitin-protein ligase RLIM-like protein(SIS)
AT5G64770	-1.20716	2.27663	0.000211202	0.00270871	root meristem growth factor(RGF9)
AT3G07350	-1.20665	2.78539	2.14251e-07	6.86741e-06	sulfate/thiosulfate import ATP-binding protein, putative (DUF506)(AT3G07350)
AT5G24530	-1.20623	5.20257	7.00189e-15	8.58424e-13	2-oxoglutarate (2OG) and Fe(II)-dependent oxygenase superfamily protein(DMR6)
AT3G54950	-1.20397	4.3713	2.2024e-09	1.09114e-07	patatin-like protein 6(pPLAIIIbeta)
AT1G23935	-1.20356	2.3002	6.6286e-09	2.95969e-07	apoptosis inhibitory protein(AT1G23935)
AT4G27657	-1.19919	0.544835	0.000329608	0.00392347	hypothetical protein(AT4G27657)
AT3G02510	-1.19595	4.04097	2.47073e-12	2.06211e-10	Regulator of chromosome condensation (RCC1) family protein(AT3G02510)
AT5G45470	-1.19587	3.91274	3.5976e-14	3.98306e-12	transmembrane protein, putative (DUF594)(AT5G45470)
AT1G22430	-1.19298	4.43607	2.89656e-11	2.0541e-09	GroES-like zinc-binding dehydrogenase family protein(AT1G22430)
AT5G03620	-1.19083	3.03314	5.66732e-05	0.000902943	Subtilisin-like serine endopeptidase family protein(AT5G03620)
AT4G33800	-1.18934	0.299657	0.000223789	0.00282997	hypothetical protein(AT4G33800)
AT3G05460	-1.18866	2.16164	8.48434e-05	0.00127766	sporozoite surface protein-like protein(AT3G05460)
AT5G26630	-1.18542	0.442074	0.00094288	0.00922475	MADS-box transcription factor family protein(AT5G26630)
AT3G17150	-1.18491	1.11681	0.000352339	0.00414404	Plant invertase/pectin methylesterase inhibitor superfamily protein(AT3G17150)
AT2G38760	-1.18466	3.18219	1.43836e-14	1.68716e-12	annexin 3(ANNAT3)
AT3G21990	-1.17947	3.34861	1.66284e-05	0.000315498	cysteine-rich repeat secretory-like protein (DUF26)(AT3G21990)
AT4G01700	-1.1787	3.07402	6.23478e-12	4.91981e-10	Chitinase family protein(AT4G01700)
AT1G03220	-1.17555	5.88122	1.69325e-17	3.19508e-15	Eukaryotic aspartyl protease family protein(AT1G03220)
AT3G02150	-1.17104	4.25751	1.57417e-15	2.17576e-13	plastid transcription factor 1(PTF1)
AT5G49480	-1.16976	4.59672	1.57815e-09	8.00134e-08	Ca2+-binding protein 1(CP1)
AT3G21000	-1.16714	1.06273	0.000774223	0.00787284	Gag-Pol-related retrotransposon family protein(AT3G21000)
AT5G59760	-1.1655	0.910456	1.19491e-05	0.000238104	hypothetical protein (DUF1635)(AT5G59760)
AT5G06610	-1.16541	3.53565	1.89157e-13	1.89157e-11	lipase (DUF620)(AT5G06610)
AT3G61890	-1.16264	5.46167	2.05002e-09	1.02031e-07	homeobox 12(HB-12)
AT5G55090	-1.16194	1.03155	0.000113517	0.00163242	mitogen-activated protein kinase kinase kinase 15(MAPKKK15)
AT2G43010	-1.1615	3.86272	5.62959e-15	7.10245e-13	phytochrome interacting factor 4(PIF4)
AT4G11030	-1.15839	2.47311	1.1288e-08	4.8409e-07	AMP-dependent synthetase and ligase family protein(AT4G11030)
AT5G34871	-1.15358	2.04321	0.000223024	0.00282769	ncRNA(AT5G34871)
AT1G67260	-1.1532	1.12368	3.10546e-05	0.00053954	TCP family transcription factor(TCP1)
AT1G11080	-1.14587	4.28451	1.94901e-11	1.4051e-09	serine carboxypeptidase-like 31(scpl31)
AT4G20320	-1.14385	8.38707	6.10267e-22	1.81408e-19	CTP synthase family protein(AT4G20320)
AT4G39830	-1.14364	1.2187	5.18686e-06	0.000115678	Cupredoxin superfamily protein(AT4G39830)
AT3G59480	-1.14361	2.6787	1.03541e-05	0.000209985	pfkB-like carbohydrate kinase family protein(AT3G59480)
AT1G68500	-1.14286	2.09297	1.05194e-06	2.81468e-05	hypothetical protein(AT1G68500)
AT5G45490	-1.14242	4.00728	6.68108e-09	2.97699e-07	P-loop containing nucleoside triphosphate hydrolases superfamily protein(AT5G45490)
AT5G16720	-1.14147	4.58194	5.1064e-15	6.48005e-13	caldesmon-like protein (Protein of unknown function, DUF593)(AT5G16720)
AT3G27400	-1.13951	1.72963	0.000520495	0.00567575	Pectin lyase-like superfamily protein(AT3G27400)
AT5G56970	-1.13922	4.80483	2.30916e-14	2.65126e-12	cytokinin oxidase 3(CKX3)
AT3G47090	-1.13894	0.745165	0.000112864	0.00162518	Leucine-rich repeat protein kinase family protein(AT3G47090)
AT4G36670	-1.13843	1.57175	2.10121e-07	6.78516e-06	Major facilitator superfamily protein(PMT6)
AT5G46960	-1.13831	1.53192	1.67375e-05	0.000317209	Plant invertase/pectin methylesterase inhibitor superfamily protein(AT5G46960)
AT3G05630	-1.13654	3.4068	1.40678e-05	0.000274771	phospholipase D P2(PLDP2)
AT1G08730	-1.13124	3.33579	2.84911e-10	1.68922e-08	Myosin family protein with Dil domain-containing protein(XIC)
AT4G01525	-1.13056	3.47358	2.62554e-12	2.18167e-10	hypothetical protein(SADHU5-1)
AT3G28580	-1.13049	1.53641	8.70685e-07	2.38996e-05	P-loop containing nucleoside triphosphate hydrolases superfamily protein(AT3G28580)
AT5G06820	-1.1278	0.774213	0.000873157	0.00866766	STRUBBELIG-receptor family 2(SRF2)
AT1G16370	-1.12569	1.01889	0.000768359	0.00782788	organic cation/carnitine transporter 6(OCT6)
AT1G03940	-1.1252	2.34255	5.35848e-10	2.98918e-08	HXXXD-type acyl-transferase family protein(AT1G03940)
AT1G66230	-1.1252	1.74896	2.26261e-05	0.000409838	myb domain protein 20(MYB20)
AT5G57810	-1.12387	2.07675	6.12049e-05	0.000963123	tetraspanin15(TET15)
AT2G45850	-1.12374	4.07814	2.75355e-15	3.66577e-13	AT hook motif DNA-binding family protein(AT2G45850)
AT4G00730	-1.11974	4.82682	4.02651e-16	6.15319e-14	Homeobox-leucine zipper family protein / lipid-binding START domain-containing protein(ANL2)
AT1G78850	-1.11766	3.39148	2.57448e-14	2.89463e-12	D-mannose binding lectin protein with Apple-like carbohydrate-binding domain-containing protein(AT1G78850)
AT1G14870	-1.1162	1.85638	4.99582e-07	1.45516e-05	PLANT CADMIUM RESISTANCE 2(PCR2)
AT3G53230	-1.11592	3.40894	2.01055e-08	8.15493e-07	ATPase, AAA-type, CDC48 protein(AtCDC48B)
AT5G63750	-1.11447	0.703078	0.000193154	0.0025297	RING/U-box superfamily protein(ARI13)
AT4G16990	-1.11119	4.98422	2.24803e-09	1.11121e-07	disease resistance protein (TIR-NBS class)(RLM3)
AT1G02400	-1.1081	3.30369	9.55052e-05	0.00140984	gibberellin 2-oxidase 6(GA2OX6)
AT4G04220	-1.10552	3.39163	2.35978e-14	2.69512e-12	receptor like protein 46(RLP46)
AT5G65170	-1.10476	1.25217	0.000315469	0.00377172	VQ motif-containing protein(AT5G65170)
AT1G24600	-1.10458	3.01944	9.7436e-05	0.00143152	hypothetical protein(AT1G24600)
AT3G53960	-1.1044	5.28258	1.87174e-10	1.15389e-08	Major facilitator superfamily protein(AT3G53960)
AT5G59220	-1.10271	5.96762	1.29509e-05	0.000255951	PP2C protein (Clade A protein phosphatases type 2C)(HAI1)
AT2G29350	-1.09894	5.09016	0.000100138	0.00146725	senescence-associated gene 13(SAG13)
AT4G26090	-1.0986	3.56762	1.42746e-11	1.0536e-09	NB-ARC domain-containing disease resistance protein(RPS2)
AT3G14440	-1.09796	3.5046	6.18854e-06	0.00013456	nine-cis-epoxycarotenoid dioxygenase 3(NCED3)
AT3G46660	-1.09786	4.74356	1.81014e-05	0.000337747	UDP-glucosyl transferase 76E12(UGT76E12)
AT2G02450	-1.09697	4.0408	5.36863e-18	1.0787e-15	NAC domain containing protein 35(LOV1)
AT4G23140	-1.09687	1.31345	0.000587237	0.00627119	cysteine-rich RLK (RECEPTOR-like protein kinase) 6(CRK6)
AT5G06530	-1.09599	6.6676	4.42015e-14	4.8443e-12	ABC-2 type transporter family protein(ABCG22)
AT5G22390	-1.09476	1.6769	5.50543e-07	1.5929e-05	FANTASTIC four-like protein (DUF3049)(AT5G22390)
AT5G03210	-1.09213	2.38294	1.47879e-05	0.000286772	E3 ubiquitin-protein ligase(DIP2)
AT1G19490	-1.09154	2.53453	1.62809e-06	4.17606e-05	Basic-leucine zipper (bZIP) transcription factor family protein(AT1G19490)
AT3G62950	-1.08999	1.8094	0.000150649	0.00205561	Thioredoxin superfamily protein(AT3G62950)
AT2G18700	-1.08991	6.87395	4.40596e-08	1.67442e-06	trehalose phosphatase/synthase 11(TPS11)
AT3G19030	-1.08896	2.4372	4.04163e-06	9.29061e-05	transcription initiation factor TFIID subunit 1b-like protein(AT3G19030)
AT5G42900	-1.08876	4.5532	9.33802e-16	1.35289e-13	cold regulated protein 27(COR27)
AT5G28646	-1.0855	1.47827	2.43974e-06	5.92195e-05	TPX2 (targeting protein for Xklp2) protein family(WVD2)
AT4G27520	-1.08289	7.69473	2.41071e-22	7.4732e-20	early nodulin-like protein 2(ENODL2)
AT2G10410	-1.08039	6.56045	8.5384e-07	2.3543e-05	hypothetical protein(SADHU1-1)
AT2G25680	-1.08034	2.65228	6.14705e-07	1.75978e-05	molybdate transporter 1(MOT1)
AT1G67220	-1.07912	0.33175	0.000553778	0.00596437	histone acetyltransferase of the CBP family 2(HAC2)
AT2G30630	-1.07688	1.91215	0.000211246	0.00270871	P-loop containing nucleoside triphosphate hydrolases superfamily protein(AT2G30630)
AT3G24503	-1.076	4.72036	7.11158e-17	1.24453e-14	aldehyde dehydrogenase 2C4(ALDH2C4)
AT5G46540	-1.07545	2.19824	6.35848e-08	2.35459e-06	P-glycoprotein 7(ABCB7)
AT2G31210	-1.075	2.13736	0.000301192	0.00363304	basic helix-loop-helix (bHLH) DNA-binding superfamily protein(AT2G31210)
AT3G60390	-1.07188	3.97431	6.25045e-15	7.84016e-13	homeobox-leucine zipper protein 3(HAT3)
AT3G29040	-1.07025	1.45547	0.000118019	0.00168598	cysteine-rich repeat secretory protein, putative (DUF26)(AT3G29040)
AT5G11130	-1.06943	1.5955	6.65822e-06	0.000143622	Exostosin family protein(AT5G11130)
AT1G50310	-1.06897	4.53351	0.000206435	0.00266486	sugar transporter 9(STP9)
AT3G02140	-1.06883	4.90265	0.00090102	0.00891164	AFP2 (ABI five-binding protein 2) family protein(TMAC2)
AT4G13840	-1.06847	1.63521	4.98221e-05	0.00080682	HXXXD-type acyl-transferase family protein(AT4G13840)
AT4G25990	-1.0659	2.12092	1.03063e-06	2.7679e-05	CCT motif family protein(CIL)
AT3G09405	-1.06497	0.67075	0.000202005	0.00262015	Pectinacetylesterase family protein(AT3G09405)
AT4G34000	-1.06372	5.277	5.4074e-05	0.000867262	abscisic acid responsive elements-binding factor 3(ABF3)
AT5G51105	-1.06347	1.23397	0.000128356	0.00180748	ECA1 gametogenesis family protein (DUF1278)(AT5G51105)
AT2G16505	-1.06259	1.97487	0.000986103	0.00956569	maternally expressed family protein(AT2G16505)
AT2G43820	-1.06229	5.07383	2.12293e-07	6.84509e-06	UDP-glucosyltransferase 74F2(UGT74F2)
AT5G44640	-1.05961	0.777013	0.000196362	0.00256072	beta glucosidase 13(BGLU13)
AT3G57670	-1.05928	3.54054	6.19803e-07	1.7697e-05	C2H2-type zinc finger family protein(NTT)
AT5G54170	-1.05646	6.47594	3.1773e-07	9.7246e-06	Polyketide cyclase/dehydrase and lipid transport superfamily protein(AT5G54170)
AT5G18470	-1.05547	1.86033	5.25626e-07	1.52488e-05	Curculin-like (mannose-binding) lectin family protein(AT5G18470)
AT5G46795	-1.05408	1.17294	0.000138286	0.00191867	microspore-specific promoter 2(MSP2)
AT3G23030	-1.05368	4.92525	8.73806e-20	2.13052e-17	indole-3-acetic acid inducible 2(IAA2)
AT3G01300	-1.04993	4.37457	1.09653e-09	5.76144e-08	Protein kinase superfamily protein(AT3G01300)
AT1G66960	-1.04977	3.07241	6.16708e-09	2.77072e-07	Terpenoid cyclases family protein(LUP5)
AT5G39860	-1.04683	3.79318	1.24306e-06	3.28555e-05	basic helix-loop-helix (bHLH) DNA-binding family protein(PRE1)
AT2G36590	-1.0456	6.41315	5.67636e-08	2.11281e-06	proline transporter 3(ProT3)
AT1G49600	-1.04418	6.09209	5.41652e-19	1.18726e-16	RNA-binding protein 47A(RBP47A)
AT1G08050	-1.04106	3.03636	3.79279e-07	1.13679e-05	Zinc finger (C3HC4-type RING finger) family protein(AT1G08050)
AT1G54560	-1.04071	3.73063	7.94311e-10	4.3417e-08	Myosin family protein with Dil domain-containing protein(XIE)
AT1G22690	-1.03621	1.00103	0.000823748	0.00827945	Gibberellin-regulated family protein(AT1G22690)
AT2G41940	-1.03531	1.13116	4.2999e-05	0.0007161	zinc finger protein 8(ZFP8)
AT5G13100	-1.03472	5.41258	2.63076e-07	8.26158e-06	Gap junction beta-4 protein(AT5G13100)
AT4G37390	-1.03397	3.69256	2.00149e-08	8.13341e-07	Auxin-responsive GH3 family protein(BRU6)
AT3G02060	-1.03388	4.93918	9.27964e-20	2.23742e-17	DEAD/DEAH box helicase(AT3G02060)
AT1G32940	-1.02723	3.52604	4.21923e-10	2.40308e-08	Subtilase family protein(SBT3.5)
AT2G39700	-1.02524	6.95797	1.2648e-19	3.01606e-17	expansin A4(EXPA4)
AT1G14580	-1.02313	2.45051	1.2049e-09	6.27009e-08	C2H2-like zinc finger protein(AT1G14580)
AT1G21130	-1.02262	1.76207	0.000107554	0.00155875	O-methyltransferase family protein(IGMT4)
AT2G47270	-1.02192	4.14468	2.2783e-10	1.36572e-08	transcription factor UPBEAT protein(UPB1)
AT3G53310	-1.0219	4.12231	2.55183e-13	2.49436e-11	AP2/B3-like transcriptional factor family protein(AT3G53310)
AT1G51800	-1.0165	2.90176	0.000482159	0.00534091	Leucine-rich repeat protein kinase family protein(IOS1)
AT5G19875	-1.01553	2.01481	4.12565e-06	9.4637e-05	transmembrane protein(AT5G19875)
AT4G29000	-1.01496	4.13559	6.71362e-15	8.32489e-13	Tesmin/TSO1-like CXC domain-containing protein(AT4G29000)
AT5G13205	-1.01421	2.25996	2.52782e-05	0.000450729	hypothetical protein(AT5G13205)
AT2G18350	-1.01409	2.08727	1.23986e-07	4.24368e-06	homeobox protein 24(HB24)
AT2G35300	-1.01331	1.82477	2.9669e-06	7.04396e-05	Late embryogenesis abundant protein, group 1 protein(LEA18)
AT2G15960	-1.00814	5.55926	2.18818e-11	1.56711e-09	stress-induced protein(AT2G15960)
AT3G25010	-1.00782	2.02814	4.41621e-06	0.000100138	receptor like protein 41(RLP41)
AT4G21390	-1.00762	1.41453	5.24832e-05	0.000843618	S-locus lectin protein kinase family protein(B120)
AT2G35650	-1.00586	4.10377	4.30186e-15	5.52369e-13	cellulose synthase like(CSLA07)
AT1G69480	-1.00559	2.6643	1.70951e-07	5.68091e-06	EXS (ERD1/XPR1/SYG1) family protein(AT1G69480)
AT3G06070	-1.00308	3.27983	5.51728e-06	0.000121795	hypothetical protein(AT3G06070)
AT1G17940	-1.00274	5.29145	6.22243e-14	6.71775e-12	Endosomal targeting BRO1-like domain-containing protein(AT1G17940)
AT2G25940	-1.00019	0.853686	0.000770559	0.00784579	alpha-vacuolar processing enzyme(ALPHA-VPE)
AT5G28913	-0.998505	3.51907	3.35159e-14	3.72971e-12	hypothetical protein(SADHU4-1)
AT5G15190	-0.997288	2.28377	3.6495e-06	8.48811e-05	hypothetical protein(AT5G15190)
AT2G47670	-0.994609	1.68765	0.000127224	0.00179503	Plant invertase/pectin methylesterase inhibitor superfamily protein(AT2G47670)
AT5G64120	-0.993915	4.17594	9.47256e-06	0.00019447	Peroxidase superfamily protein(AT5G64120)
AT3G51490	-0.993717	3.19097	0.000234008	0.00294376	tonoplast monosaccharide transporter3(TMT3)
AT2G15970	-0.993256	7.15143	2.59616e-16	4.1424e-14	cold regulated 413 plasma membrane 1(COR413-PM1)
AT3G19270	-0.991358	1.83148	7.84406e-07	2.19634e-05	cytochrome P450, family 707, subfamily A, polypeptide 4(CYP707A4)
AT5G59240	-0.989475	1.37298	0.000369297	0.00429922	Ribosomal protein S8e family protein(AT5G59240)
AT3G53180	-0.988657	5.90367	1.23627e-14	1.45799e-12	nodulin/glutamine synthase-like protein(NodGS)
AT1G04310	-0.983584	4.86223	9.90404e-07	2.68312e-05	ethylene response sensor 2(ERS2)
AT1G17990	-0.98188	3.37105	4.96022e-11	3.3742e-09	FMN-linked oxidoreductases superfamily protein(AT1G17990)
AT3G04620	-0.980169	4.79212	2.40751e-06	5.86438e-05	Alba DNA/RNA-binding protein(DAN1)
AT3G32980	-0.979499	1.84784	4.39302e-06	9.9716e-05	Peroxidase superfamily protein(AT3G32980)
AT4G22530	-0.978139	3.13196	8.82661e-07	2.4184e-05	S-adenosyl-L-methionine-dependent methyltransferases superfamily protein(AT4G22530)
AT5G43170	-0.977648	0.840887	0.000245265	0.00306757	zinc-finger protein 3(ZF3)
AT2G31865	-0.977558	1.88628	6.51903e-05	0.00101772	poly(ADP-ribose) glycohydrolase 2(PARG2)
AT1G77450	-0.976711	4.09935	4.56814e-07	1.34321e-05	NAC domain containing protein 32(NAC032)
AT1G80840	-0.97559	2.48729	4.80946e-07	1.40276e-05	WRKY DNA-binding protein 40(WRKY40)
AT1G22275	-0.974808	1.90493	6.557e-06	0.00014172	Myosin heavy chain-related protein(ZYP1b)
AT5G55400	-0.971727	4.72845	7.67377e-17	1.33217e-14	Actin binding Calponin homology (CH) domain-containing protein(AT5G55400)
AT5G37810	-0.968409	1.6278	0.000304547	0.00366334	NOD26-like intrinsic protein 4;1(NIP4;1)
AT2G46660	-0.968181	1.59139	0.000192544	0.00252541	cytochrome P450, family 78, subfamily A, polypeptide 6(CYP78A6)
AT1G02050	-0.966361	5.33029	0.000147155	0.00202105	Chalcone and stilbene synthase family protein(LAP6)
AT5G47070	-0.965003	3.45534	1.1761e-10	7.37609e-09	Protein kinase superfamily protein(AT5G47070)
AT1G11990	-0.964726	2.24854	2.19721e-06	5.42428e-05	O-fucosyltransferase family protein(AT1G11990)
AT5G63160	-0.961577	4.76008	3.20503e-10	1.87971e-08	BTB and TAZ domain protein 1(BT1)
AT5G35390	-0.960021	2.55901	9.54124e-06	0.000195325	Leucine-rich repeat protein kinase family protein(PRK1)
AT5G53486	-0.959172	2.54692	3.92515e-05	0.000661303	transmembrane protein(AT5G53486)
AT5G25140	-0.958974	1.89831	0.000686708	0.00711631	cytochrome P450, family 71, subfamily B, polypeptide 13(CYP71B13)
AT4G10260	-0.958038	2.70733	0.000227578	0.00287453	pfkB-like carbohydrate kinase family protein(AT4G10260)
AT2G47180	-0.956603	5.16619	4.84229e-17	8.61293e-15	galactinol synthase 1(GolS1)
AT4G13180	-0.956187	2.35578	0.000339059	0.00401395	NAD(P)-binding Rossmann-fold superfamily protein(AT4G13180)
AT5G03890	-0.95434	0.986429	0.000274054	0.00336177	hypothetical protein(AT5G03890)
AT1G52430	-0.954192	1.26013	0.000619188	0.00654794	Ubiquitin carboxyl-terminal hydrolase-related protein(AT1G52430)
AT1G23940	-0.952437	2.16584	8.40922e-05	0.0012681
AT5G51850	-0.952182	2.9741	2.26536e-06	5.57351e-05	hypothetical protein(TRM24)
AT4G27310	-0.949557	3.11085	0.0002837	0.00347029	B-box type zinc finger family protein(BBX28)
AT5G38200	-0.948775	1.68434	7.72063e-06	0.000162658	Class I glutamine amidotransferase-like superfamily protein(AT5G38200)
AT2G40520	-0.948289	3.4489	5.14479e-08	1.93152e-06	Nucleotidyltransferase family protein(AT2G40520)
AT3G48410	-0.947313	3.69116	4.53675e-10	2.57043e-08	alpha/beta-Hydrolases superfamily protein(AT3G48410)
AT2G41290	-0.94607	3.61963	0.0004327	0.004897	strictosidine synthase-like 2(SSL2)
AT3G05640	-0.94464	6.47093	2.87345e-10	1.69902e-08	Protein phosphatase 2C family protein(AT3G05640)
AT3G48115	-0.942184	4.11492	1.81438e-11	1.32239e-09	ncRNA(AT3G48115)
AT5G64230	-0.941928	3.18983	1.10411e-06	2.94701e-05	1,8-cineole synthase(AT5G64230)
AT4G38760	-0.939075	6.29955	1.00287e-15	1.44121e-13	nucleoporin (DUF3414)(AT4G38760)
AT5G10170	-0.938229	4.42593	8.78091e-09	3.84165e-07	myo-inositol-1-phosphate synthase 3(MIPS3)
AT4G08670	-0.936821	3.6264	0.000778596	0.0079062	Bifunctional inhibitor/lipid-transfer protein/seed storage 2S albumin superfamily protein(AT4G08670)
AT5G06250	-0.936775	0.844177	0.000741601	0.00760168	AP2/B3-like transcriptional factor family protein(DPA4)
AT1G31310	-0.934151	2.99249	8.91005e-06	0.000184141	hydroxyproline-rich glycoprotein family protein(AT1G31310)
AT3G25760	-0.929105	5.70043	1.14708e-05	0.000228994	allene oxide cyclase 1(AOC1)
AT1G18280	-0.928439	4.17812	0.000432832	0.004897	Bifunctional inhibitor/lipid-transfer protein/seed storage 2S albumin superfamily protein(AT1G18280)
AT2G26330	-0.928064	7.43871	5.77147e-13	5.21837e-11	Leucine-rich receptor-like protein kinase family protein(ER)
AT2G41870	-0.926755	4.19037	4.30995e-05	0.000717224	Remorin family protein(AT2G41870)
AT1G78160	-0.926577	2.60902	0.000208655	0.00268713	pumilio 7(PUM7)
AT3G54890	-0.919417	8.94445	2.82942e-14	3.16487e-12	chlorophyll a-b binding protein 6(LHCA1)
AT5G57050	-0.91651	5.01184	2.65256e-06	6.38145e-05	Protein phosphatase 2C family protein(ABI2)
AT1G24400	-0.913405	4.01686	6.53314e-05	0.00101919	lysine histidine transporter 2(LHT2)
AT4G23060	-0.913306	3.22396	1.15246e-08	4.93261e-07	IQ-domain 22(IQD22)
AT1G23480	-0.912972	2.54994	4.33284e-06	9.87634e-05	cellulose synthase-like A3(CSLA03)
AT1G29290	-0.912743	1.10425	0.00093339	0.00915744	B-cell lymphoma 6 protein(AT1G29290)
AT2G29440	-0.910059	2.46635	0.000111592	0.001609	glutathione S-transferase tau 6(GSTU6)
AT1G72070	-0.907806	1.7757	1.1668e-05	0.000232717	Chaperone DnaJ-domain superfamily protein(AT1G72070)
AT5G63320	-0.907706	5.64398	0.000444073	0.00500072	nuclear protein X1(NPX1)
AT3G23920	-0.907199	8.3667	0.000273143	0.00335622	beta-amylase 1(BAM1)
AT3G05360	-0.906166	2.75224	3.06983e-06	7.28037e-05	receptor like protein 30(RLP30)
AT5G04140	-0.905936	8.56954	2.85274e-07	8.84348e-06	glutamate synthase 1(GLU1)
AT3G16220	-0.904973	3.15016	1.02266e-07	3.55067e-06	Putative eukaryotic LigT(AT3G16220)
AT2G34420	-0.904931	9.95068	3.24004e-10	1.8917e-08	photosystem II light harvesting complex protein B1B2(LHB1B2)
AT5G22270	-0.904388	2.22502	9.71956e-05	0.00142896	hypothetical protein(AT5G22270)
AT3G14770	-0.903807	3.59173	4.34701e-09	2.03298e-07	Nodulin MtN3 family protein(SWEET2)
AT1G47580	-0.903274	2.44778	1.17737e-06	3.11573e-05	Pentatricopeptide repeat (PPR) superfamily protein(DYW1)
AT4G17970	-0.902962	2.40038	1.82107e-05	0.00033889	aluminum-activated, malate transporter 12(ALMT12)
AT4G13230	-0.902833	4.50359	0.000310611	0.00372596	Late embryogenesis abundant protein (LEA) family protein(AT4G13230)
AT5G46590	-0.900785	1.53947	0.000612041	0.00648654	NAC domain containing protein 96(NAC096)
AT2G29460	-0.898421	3.94871	1.09098e-05	0.00021941	glutathione S-transferase tau 4(GSTU4)
AT5G59580	-0.896624	3.04785	2.10548e-05	0.000382975	UDP-glucosyl transferase 76E1(UGT76E1)
AT4G17070	-0.896191	3.39778	8.12901e-08	2.88746e-06	peptidyl-prolyl cis-trans isomerase(AT4G17070)
AT2G45050	-0.895843	2.55563	4.41453e-05	0.000731262	GATA transcription factor 2(GATA2)
AT2G07560	-0.89518	6.30079	0.000177794	0.00236116	H[+]-ATPase 6(HA6)
AT1G47510	-0.891912	4.67765	3.64222e-06	8.48028e-05	inositol polyphosphate 5-phosphatase 11(5PTASE11)
AT5G39670	-0.891384	1.49343	0.000273292	0.00335622	Calcium-binding EF-hand family protein(AT5G39670)
AT2G45450	-0.889524	2.61995	9.61979e-08	3.3615e-06	binding protein(ZPR1)
AT5G59120	-0.888515	5.81684	6.83711e-09	3.03679e-07	subtilase 4.13(SBT4.13)
AT5G01600	-0.886766	7.94997	4.21694e-06	9.66289e-05	ferretin 1(FER1)
AT5G28470	-0.886327	2.67057	0.000853111	0.00851541	Major facilitator superfamily protein(AT5G28470)
AT1G03495	-0.881371	2.27027	0.000115351	0.00165441	HXXXD-type acyl-transferase family protein(AT1G03495)
AT1G29720	-0.880628	2.6725	3.65923e-06	8.50164e-05	Leucine-rich repeat transmembrane protein kinase(AT1G29720)
AT5G40260	-0.879998	3.29979	0.00059615	0.00635214	Nodulin MtN3 family protein(SWEET8)
AT2G46370	-0.878182	6.37211	4.67879e-07	1.37017e-05	Auxin-responsive GH3 family protein(JAR1)
AT5G48140	-0.876399	6.64372	1.73634e-06	4.42236e-05	Pectin lyase-like superfamily protein(AT5G48140)
AT1G49730	-0.875796	4.53831	1.50285e-12	1.2789e-10	Protein kinase superfamily protein(AT1G49730)
AT5G46940	-0.872896	2.04103	0.000793614	0.00802116	Plant invertase/pectin methylesterase inhibitor superfamily protein(AT5G46940)
AT5G43180	-0.87102	0.9728	0.000809198	0.00815209	transmembrane protein, putative (Protein of unknown function, DUF599)(AT5G43180)
AT2G40750	-0.869382	2.13589	4.21645e-05	0.000703824	WRKY DNA-binding protein 54(WRKY54)
AT3G08560	-0.868591	2.59732	5.25249e-06	0.000116662	vacuolar H+-ATPase subunit E isoform 2(VHA-E2)
AT1G48100	-0.868462	5.93814	1.10849e-08	4.77265e-07	Pectin lyase-like superfamily protein(AT1G48100)
AT5G21020	-0.867677	6.42804	2.91553e-10	1.71921e-08	transmembrane protein(AT5G21020)
AT2G03200	-0.865277	3.68499	0.000100733	0.00147261	Eukaryotic aspartyl protease family protein(AT2G03200)
AT3G60930	-0.864687	2.6163	1.03641e-05	0.000209992	pseudo(AT3G60930)
AT3G20340	-0.863908	1.36332	0.000621544	0.00656214	protein expression protein(AT3G20340)
AT1G33700	-0.863796	4.13297	0.000253326	0.00314843	Beta-glucosidase, GBA2 type family protein(AT1G33700)
AT5G15850	-0.860952	5.55629	5.45637e-07	1.58082e-05	CONSTANS-like 1(COL1)
AT1G05340	-0.860835	3.8938	2.34508e-08	9.45876e-07	cysteine-rich TM module stress tolerance protein(AT1G05340)
AT1G01470	-0.860687	6.28751	1.23958e-09	6.40451e-08	Late embryogenesis abundant protein(LEA14)
AT5G17420	-0.857007	4.85952	6.53221e-15	8.14649e-13	Cellulose synthase family protein(IRX3)
AT1G28390	-0.856965	2.93528	4.97214e-06	0.000111557	Protein kinase superfamily protein(AT1G28390)
AT3G63530	-0.856184	3.32366	4.3693e-09	2.03901e-07	RING/U-box superfamily protein(BB)
AT2G37170	-0.856054	8.00738	2.41153e-08	9.69077e-07	plasma membrane intrinsic protein 2(PIP2B)
AT2G27690	-0.855603	2.88821	1.26828e-07	4.33413e-06	cytochrome P450, family 94, subfamily C, polypeptide 1(CYP94C1)
AT3G57460	-0.854065	1.27236	0.000987037	0.00957046	catalytic/ metal ion binding / metalloendopeptidase/ zinc ion binding protein(AT3G57460)
AT4G15920	-0.85343	4.16402	7.19494e-08	2.60217e-06	Nodulin MtN3 family protein(SWEET17)
AT1G77120	-0.85339	3.44288	8.73467e-08	3.072e-06	alcohol dehydrogenase 1(ADH1)
AT5G66650	-0.850854	2.11148	1.37864e-05	0.000270004	calcium uniporter (DUF607)(AT5G66650)
AT3G59060	-0.849982	3.85652	7.63807e-10	4.18551e-08	phytochrome interacting factor 3-like 6(PIL6)
AT2G36380	-0.847342	5.28347	2.42503e-09	1.19454e-07	pleiotropic drug resistance 6(ABCG34)
AT1G10470	-0.846954	5.28928	3.91171e-11	2.68621e-09	response regulator 4(ARR4)
AT4G01026	-0.845727	5.9049	4.1135e-13	3.84754e-11	PYR1-like 7(PYL7)
AT4G31620	-0.845376	3.4974	0.000117636	0.00168163	Transcriptional factor B3 family protein(AT4G31620)
AT5G18910	-0.844461	5.37046	3.59211e-08	1.38699e-06	Protein kinase superfamily protein(AT5G18910)
AT5G47640	-0.843573	5.42475	0.000161293	0.00216454	nuclear factor Y, subunit B2(NF-YB2)
AT1G73920	-0.842493	6.50874	5.7713e-08	2.14447e-06	alpha/beta-Hydrolases superfamily protein(AT1G73920)
AT2G44080	-0.840933	3.23786	3.8632e-05	0.000652893	ARGOS-like protein(ARL)
AT1G22400	-0.838782	5.49509	0.00103336	0.00996173	UDP-Glycosyltransferase superfamily protein(UGT85A1)
AT1G22190	-0.838172	3.43248	3.87543e-07	1.15677e-05	Integrase-type DNA-binding superfamily protein(AT1G22190)
AT2G47990	-0.837513	4.79722	0.000977125	0.00949983	transducin family protein / WD-40 repeat family protein(SWA1)
AT1G18960	-0.83657	1.54867	0.000938279	0.00919217	myb-like HTH transcriptional regulator family protein(AT1G18960)
AT4G34770	-0.83649	1.71782	0.000249802	0.00311713	SAUR-like auxin-responsive protein family(AT4G34770)	SAUR1
AT3G10910	-0.82969	1.61573	4.93944e-05	0.000800492	RING/U-box superfamily protein(AT3G10910)
AT3G10912	-0.82969	1.61573	4.93944e-05	0.000800492
AT5G26200	-0.829348	1.1084	0.000590569	0.00630366	Mitochondrial substrate carrier family protein(AT5G26200)
AT1G31040	-0.827921	2.59177	6.00539e-05	0.000949762	PLATZ transcription factor family protein(AT1G31040)
AT4G34610	-0.826416	3.22276	6.99101e-08	2.54776e-06	BEL1-like homeodomain 6(BLH6)
AT3G49940	-0.824703	3.24518	1.98383e-05	0.000363897	LOB domain-containing protein 38(LBD38)
AT4G14365	-0.823582	2.7248	7.26969e-06	0.000154357	hypothetical protein(XBAT34)
AT4G33666	-0.818141	3.51821	3.5121e-08	1.35851e-06	hypothetical protein(AT4G33666)
AT2G16750	-0.817342	5.86431	0.000805364	0.00812856	kinase with adenine nucleotide alpha hydrolases-like domain-containing protein(AT2G16750)
AT1G05810	-0.816058	2.48309	7.21253e-06	0.000153293	Rab GTPase-like A5A protein(RABA5E)
AT5G07070	-0.815031	1.72536	0.000315273	0.00377146	CBL-interacting protein kinase 2(CIPK2)
AT5G28290	-0.814518	4.03091	2.63627e-08	1.04775e-06	NIMA-related kinase 3(NEK3)
AT1G54450	-0.814174	3.20098	1.86783e-07	6.15051e-06	Calcium-binding EF-hand family protein(AT1G54450)
AT1G72770	-0.812668	6.57759	3.80283e-08	1.46056e-06	HYPERSENSITIVE TO ABA1(HAB1)
AT1G41830	-0.812447	6.03472	6.49641e-08	2.40157e-06	SKU5-similar 6(SKS6)
AT3G56260	-0.811511	4.05953	1.00347e-09	5.38991e-08	hypothetical protein(AT3G56260)
AT3G06220	-0.81119	3.45091	3.02633e-07	9.3151e-06	AP2/B3-like transcriptional factor family protein(AT3G06220)
AT4G02280	-0.810487	4.61431	1.58119e-05	0.000302306	sucrose synthase 3(SUS3)
AT2G46830	-0.807693	6.13414	8.56367e-10	4.65744e-08	circadian clock associated 1(CCA1)
AT1G68360	-0.806859	2.29905	1.74506e-05	0.000328714	C2H2 and C2HC zinc fingers superfamily protein(AT1G68360)
AT2G43620	-0.806242	3.50324	1.40475e-06	3.67266e-05	Chitinase family protein(AT2G43620)
AT1G76380	-0.805439	4.65186	3.25761e-12	2.65752e-10	DNA-binding bromodomain-containing protein(AT1G76380)
AT5G62310	-0.805149	2.36285	3.38242e-05	0.000581606	AGC (cAMP-dependent, cGMP-dependent and protein kinase C) kinase family protein(IRE)
AT2G40990	-0.803978	2.90687	1.94043e-05	0.000356842	DHHC-type zinc finger family protein(AT2G40990)
AT3G27870	-0.803742	4.53187	1.54594e-06	3.98892e-05	ATPase E1-E2 type family protein / haloacid dehalogenase-like hydrolase family protein(AT3G27870)
AT5G53190	-0.803742	3.43741	4.71757e-05	0.000771448	Nodulin MtN3 family protein(SWEET3)
AT5G23360	-0.803586	2.83819	1.4917e-05	0.000288759	GRAM domain-containing protein / ABA-responsive protein-like protein(AT5G23360)
AT1G26945	-0.803278	5.02209	9.94679e-08	3.45906e-06	basic helix-loop-helix (bHLH) DNA-binding superfamily protein(KDR)
AT2G30500	-0.802802	5.56554	0.000327302	0.0039003	Kinase interacting (KIP1-like) family protein(NET4B)
AT4G28780	-0.802269	4.24386	8.98214e-10	4.87281e-08	GDSL-like Lipase/Acylhydrolase superfamily protein(AT4G28780)
AT3G63240	-0.802259	3.90367	6.23579e-07	1.77814e-05	DNAse I-like superfamily protein(AT3G63240)
AT1G25580	-0.802075	4.07869	1.16983e-11	8.84507e-10	NAC (No Apical Meristem) domain transcriptional regulator superfamily protein(SOG1)
AT3G62260	-0.801503	3.71505	3.35524e-07	1.0149e-05	Protein phosphatase 2C family protein(AT3G62260)
AT5G55480	-0.800959	5.39005	6.50787e-11	4.33193e-09	SHV3-like 1(SVL1)
AT5G54510	-0.800725	6.09159	9.63564e-09	4.19866e-07	Auxin-responsive GH3 family protein(DFL1)
AT5G57660	-0.8007	6.68129	4.01638e-07	1.19524e-05	CONSTANS-like 5(COL5)
AT5G02810	-0.798848	4.89523	5.81975e-07	1.67714e-05	pseudo-response regulator 7(PRR7)
AT5G05100	-0.798606	5.58394	2.98265e-11	2.10142e-09	Single-stranded nucleic acid binding R3H protein(AT5G05100)
AT3G14520	-0.798588	3.81918	0.000141269	0.00195257	Terpenoid cyclases/Protein prenyltransferases superfamily protein(AT3G14520)
AT5G04250	-0.795952	4.68866	4.34902e-07	1.284e-05	Cysteine proteinases superfamily protein(AT5G04250)
AT4G27950	-0.792146	2.24267	1.33251e-05	0.000262391	cytokinin response factor 4(CRF4)
AT3G13610	-0.791328	2.6086	0.000111199	0.0016044	2-oxoglutarate (2OG) and Fe(II)-dependent oxygenase superfamily protein(AT3G13610)
AT1G04670	-0.79053	2.41859	0.000626764	0.00659558	hypothetical protein(AT1G04670)
AT3G11050	-0.787273	1.92134	0.000136701	0.00190033	ferritin 2(FER2)
AT1G34355	-0.785813	3.89319	1.35709e-09	6.9619e-08	forkhead-associated (FHA) domain-containing protein(PS1)
AT4G21380	-0.784492	3.83415	3.62407e-08	1.39685e-06	receptor kinase 3(RK3)
AT5G60850	-0.781209	5.61244	3.81694e-13	3.61693e-11	OBF binding protein 4(OBP4)
AT4G00310	-0.780691	2.93658	9.2012e-05	0.00136661	Putative membrane lipoprotein(EDA8)
AT3G62090	-0.777908	2.05261	7.43373e-05	0.00114254	phytochrome interacting factor 3-like 2(PIL2)
AT5G56750	-0.775542	6.37768	8.27842e-07	2.28843e-05	N-MYC downregulated-like 1(NDL1)
AT3G06500	-0.774375	7.26656	3.51816e-05	0.000602082	Plant neutral invertase family protein(A/N-InvC)
AT4G28490	-0.773173	5.90415	8.25962e-07	2.28778e-05	Leucine-rich receptor-like protein kinase family protein(HAE)
AT1G69570	-0.772463	3.69348	2.77001e-08	1.09289e-06	Dof-type zinc finger DNA-binding family protein(AT1G69570)
AT1G03457	-0.768213	3.24939	2.91067e-06	6.94082e-05	RNA-binding (RRM/RBD/RNP motifs) family protein(AT1G03457)
AT3G05650	-0.767685	3.92132	1.60896e-06	4.13187e-05	receptor like protein 32(RLP32)
AT5G39420	-0.766737	5.40795	2.80278e-07	8.70324e-06	CDC2C(cdc2cAt)
AT1G30820	-0.76462	7.80148	5.27323e-10	2.95682e-08	CTP synthase family protein(AT1G30820)
AT3G54720	-0.763959	4.69575	1.81296e-06	4.57989e-05	Peptidase M28 family protein(AMP1)
AT4G24960	-0.76388	6.97241	2.53595e-08	1.01306e-06	HVA22 homologue D(HVA22D)
AT5G39090	-0.762911	2.51295	0.00064514	0.00675328	HXXXD-type acyl-transferase family protein(AT5G39090)
AT4G10440	-0.76232	3.26176	0.000332545	0.00395193	S-adenosyl-L-methionine-dependent methyltransferases superfamily protein(AT4G10440)
AT2G17820	-0.761622	4.54166	8.40073e-06	0.000175622	histidine kinase 1(HK1)
AT5G18270	-0.760741	2.63456	0.000466139	0.00521584	NAC domain containing protein 87(ANAC087)
AT3G25780	-0.759145	4.40227	8.06644e-07	2.24701e-05	allene oxide cyclase 3(AOC3)
AT5G42440	-0.75753	1.99995	0.000388427	0.00448353	Protein kinase superfamily protein(AT5G42440)
AT1G55152	-0.757436	2.99258	7.45697e-05	0.00114439	hypothetical protein(AT1G55152)
AT5G39610	-0.755757	4.21871	4.67958e-05	0.00076755	NAC domain containing protein 6(NAC6)
AT1G66880	-0.754069	4.03125	1.12012e-07	3.86431e-06	Protein kinase superfamily protein(AT1G66880)
AT1G60140	-0.75216	6.34038	7.38351e-08	2.6615e-06	trehalose phosphate synthase(TPS10)
AT3G57010	-0.75175	4.22209	0.000532433	0.00579172	Calcium-dependent phosphotriesterase superfamily protein(AT3G57010)
AT1G73390	-0.75012	6.23704	4.63335e-09	2.14379e-07	Endosomal targeting BRO1-like domain-containing protein(AT1G73390)
AT3G47580	-0.749095	2.57454	2.80937e-05	0.000495234	Leucine-rich repeat protein kinase family protein(AT3G47580)
AT3G44940	-0.748762	3.22253	0.000140915	0.00195131	enabled-like protein (DUF1635)(AT3G44940)
AT1G32190	-0.748601	3.79663	3.48613e-08	1.35088e-06	alpha/beta-Hydrolases superfamily protein(AT1G32190)
AT5G54200	-0.748597	4.66895	3.47963e-06	8.15421e-05	Transducin/WD40 repeat-like superfamily protein(AT5G54200)
AT4G34970	-0.746004	2.8601	0.000643383	0.00673813	actin depolymerizing factor 9(ADF9)
AT5G05190	-0.74488	2.66715	6.62399e-05	0.00103188	hypothetical protein (DUF3133)(AT5G05190)
AT3G03910	-0.742606	3.36909	0.000494725	0.00544123	glutamate dehydrogenase 3(GDH3)
AT3G47470	-0.741648	9.74336	1.36556e-07	4.64461e-06	light-harvesting chlorophyll-protein complex I subunit A4(LHCA4)
AT5G58460	-0.740686	2.03599	0.000294015	0.00356431	cation/H+ exchanger 25(CHX25)
AT5G15600	-0.739531	4.21371	1.71628e-08	7.12108e-07	SPIRAL1-like4(SP1L4)
AT5G65450	-0.738524	2.89161	0.00011684	0.00167134	ubiquitin-specific protease 17(UBP17)
AT3G20640	-0.73696	2.7883	0.00030832	0.00370053	basic helix-loop-helix (bHLH) DNA-binding superfamily protein(AT3G20640)
AT1G64380	-0.736711	4.9662	2.78951e-06	6.70347e-05	Integrase-type DNA-binding superfamily protein(AT1G64380)
AT5G58070	-0.736024	6.72259	5.40878e-08	2.02015e-06	temperature-induced lipocalin(TIL)
AT1G30760	-0.735073	3.30404	2.00926e-05	0.000368251	FAD-binding Berberine family protein(AT1G30760)
AT3G16800	-0.735057	3.19114	1.00253e-05	0.000203889	Protein phosphatase 2C family protein(AT3G16800)
AT4G28100	-0.734319	3.8579	0.000287505	0.00350892	transmembrane protein(AT4G28100)
AT2G05100	-0.734115	8.37614	2.53619e-08	1.01306e-06	photosystem II light harvesting complex protein 2.1(LHCB2.1)
AT1G01720	-0.733419	5.95541	4.62548e-07	1.35639e-05	NAC (No Apical Meristem) domain transcriptional regulator superfamily protein(ATAF1)
AT3G04630	-0.733167	5.8256	7.38361e-12	5.7223e-10	WVD2-like 1(WDL1)
AT2G37580	-0.732808	1.52477	0.000436814	0.00493054	RING/U-box superfamily protein(AT2G37580)
AT1G11130	-0.732742	5.07695	8.68758e-06	0.000180575	Leucine-rich repeat protein kinase family protein(SUB)
AT4G33860	-0.732483	4.76207	9.96374e-07	2.69592e-05	Glycosyl hydrolase family 10 protein(AT4G33860)
AT4G37540	-0.731669	2.53278	0.000449567	0.00505471	LOB domain-containing protein 39(LBD39)
AT2G32220	-0.731146	3.41591	7.19613e-07	2.03064e-05	Ribosomal L27e protein family(AT2G32220)
AT5G23120	-0.730434	6.56794	4.17252e-10	2.38273e-08	photosystem II stability/assembly factor, chloroplast (HCF136)(HCF136)
AT5G43150	-0.730321	3.15747	0.000214114	0.00274117	elongation factor(AT5G43150)
AT2G05910	-0.729901	2.56151	0.000160396	0.00215517	LURP-one-like protein (DUF567)(AT2G05910)
AT5G40850	-0.729458	6.13368	1.9401e-07	6.33086e-06	urophorphyrin methylase 1(UPM1)
AT5G59790	-0.725344	4.21527	0.00073696	0.00756482	UPSTREAM OF FLC protein (DUF966)(AT5G59790)
AT1G69252	-0.724874	5.18424	7.48388e-11	4.89157e-09	ncRNA(AT1G69252)
AT2G32160	-0.724661	3.65201	1.56211e-05	0.000299715	S-adenosyl-L-methionine-dependent methyltransferases superfamily protein(AT2G32160)
AT2G05070	-0.722101	7.78202	1.03613e-08	4.47974e-07	photosystem II light harvesting complex protein 2.2(LHCB2.2)
AT3G48720	-0.721557	3.43822	0.000128997	0.00181532	HXXXD-type acyl-transferase family protein(DCF)
AT3G51440	-0.721512	1.88624	0.000915684	0.00901968	Calcium-dependent phosphotriesterase superfamily protein(AT3G51440)
AT2G19810	-0.720494	4.73483	0.000216568	0.00276605	CCCH-type zinc finger family protein(OZF1)
AT3G63210	-0.717958	5.29763	1.72732e-05	0.000325939	mediator of aba-regulated dormancy protein (DUF581)(AT3G63210)
AT5G56510	-0.717681	2.34994	4.2086e-05	0.000703351	pumilio 12(PUM12)
AT5G08630	-0.717022	5.26945	1.78163e-05	0.00033473	DDT domain-containing protein(AT5G08630)
AT3G47620	-0.714342	6.04265	2.9229e-06	6.9547e-05	TEOSINTE BRANCHED, cycloidea and PCF (TCP) 14(TCP14)
AT3G48100	-0.713837	2.97634	0.000307616	0.00369616	response regulator 5(RR5)
AT5G04340	-0.713613	4.79647	0.000790873	0.00800464	6(ZAT6)
AT3G01820	-0.712532	4.98891	9.88371e-11	6.32674e-09	P-loop containing nucleoside triphosphate hydrolases superfamily protein(AT3G01820)
AT3G53420	-0.710202	9.36156	3.8108e-08	1.46103e-06	plasma membrane intrinsic protein 2A(PIP2A)
AT1G52570	-0.70939	4.59963	1.04875e-06	2.80961e-05	phospholipase D alpha 2(PLDALPHA2)
AT4G17340	-0.706647	5.63807	0.000271403	0.00333869	tonoplast intrinsic protein 2;2(TIP2;2)
AT2G46310	-0.706155	3.28499	1.6595e-06	4.25161e-05	cytokinin response factor 5(CRF5)
AT3G01860	-0.70565	3.54526	4.23885e-07	1.2566e-05	hypothetical protein(AT3G01860)
AT3G57760	-0.704712	2.33569	0.00083072	0.00833023	Protein kinase superfamily protein(AT3G57760)
AT1G79270	-0.703804	5.56767	0.000847111	0.00846721	evolutionarily conserved C-terminal region 8(ECT8)
AT2G43800	-0.703729	5.49061	8.44854e-05	0.00127315	Actin-binding FH2 (formin homology 2) family protein(AT2G43800)
AT5G61010	-0.70367	4.41608	9.4914e-06	0.000194489	exocyst subunit exo70 family protein E2(EXO70E2)
AT4G36090	-0.702122	2.684	0.000244561	0.00306054	oxidoreductase, 2OG-Fe(II) oxygenase family protein(AT4G36090)
AT4G10290	-0.700577	4.50568	0.000686388	0.00711631	RmlC-like cupins superfamily protein(AT4G10290)
AT5G41750	-0.700558	2.55497	9.95319e-05	0.00145935	Disease resistance protein (TIR-NBS-LRR class) family(AT5G41750)
AT1G75040	-0.700124	3.93639	0.00021996	0.00280415	pathogenesis-related protein 5(PR5)
AT4G36500	-0.697115	3.41968	0.000148839	0.00203901	hypothetical protein(AT4G36500)
AT2G29650	-0.696541	5.53029	3.67543e-10	2.11556e-08	phosphate transporter 4;1(PHT4;1)
AT5G61680	-0.695809	2.38997	0.000480878	0.00533448	Pectin lyase-like superfamily protein(AT5G61680)
AT3G18010	-0.695561	2.2295	0.000361098	0.00422873	WUSCHEL related homeobox 1(WOX1)
AT1G76970	-0.695383	3.82858	5.82646e-08	2.16127e-06	Target of Myb protein 1(AT1G76970)
AT1G33360	-0.69187	5.19493	3.32344e-10	1.93348e-08	ATP-dependent Clp protease(AT1G33360)
AT2G28380	-0.689978	5.27796	3.08082e-06	7.2905e-05	dsRNA-binding protein 2(DRB2)
AT3G11600	-0.687177	2.68819	1.87103e-05	0.000345838	E3 ubiquitin-protein ligase(AT3G11600)
AT2G39850	-0.686989	5.93876	1.56313e-09	7.9624e-08	Subtilisin-like serine endopeptidase family protein(AT2G39850)
AT1G34210	-0.686599	4.60694	1.99911e-08	8.13341e-07	somatic embryogenesis receptor-like kinase 2(SERK2)
AT1G05570	-0.685343	6.48095	1.33204e-08	5.63456e-07	callose synthase 1(CALS1)
AT4G34850	-0.68378	4.39184	0.000584132	0.00624417	Chalcone and stilbene synthase family protein(LAP5)
AT3G51895	-0.682458	7.46862	4.15278e-08	1.58375e-06	sulfate transporter 3;1(SULTR3;1)
AT2G28890	-0.680451	4.65047	6.62189e-08	2.43339e-06	poltergeist like 4(PLL4)
AT1G69610	-0.680204	4.75772	0.00077084	0.00784579	zinc finger FYVE domain protein, putative (DUF1666)(AT1G69610)
AT5G22250	-0.679384	2.47723	6.0173e-05	0.000949762	Polynucleotidyl transferase, ribonuclease H-like superfamily protein(CAF1b)
AT3G43270	-0.679214	6.93427	8.71826e-06	0.000181039	Plant invertase/pectin methylesterase inhibitor superfamily(AT3G43270)
AT3G51920	-0.67843	3.18479	2.72239e-05	0.000481074	calmodulin 9(CAM9)
AT4G02810	-0.678126	2.06094	0.00020238	0.00262187	FANTASTIC four-like protein (DUF3049)(FAF1)
AT1G05680	-0.676322	5.23603	7.8972e-07	2.20552e-05	Uridine diphosphate glycosyltransferase 74E2(UGT74E2)
AT3G53460	-0.674905	8.76492	6.7515e-05	0.00105023	chloroplast RNA-binding protein 29(CP29)
AT5G65160	-0.674526	2.48476	0.000689962	0.00714662	tetratricopeptide repeat (TPR)-containing protein(TPR14)
AT2G33380	-0.673944	9.5427	1.35261e-05	0.000265625	Caleosin-related family protein(RD20)
AT1G61890	-0.673209	7.45187	2.24703e-08	9.09711e-07	MATE efflux family protein(AT1G61890)
AT1G29930	-0.671878	11.8137	1.91922e-06	4.81468e-05	chlorophyll A/B binding protein 1(CAB1)
AT4G25670	-0.671029	5.40568	2.09519e-05	0.000381743	stress response NST1-like protein(AT4G25670)
AT5G13180	-0.670495	4.92089	1.16545e-07	4.00797e-06	NAC domain containing protein 83(NAC083)
AT4G34120	-0.669815	5.8501	6.54432e-08	2.41517e-06	Cystathionine beta-synthase (CBS) family protein(LEJ1)
AT1G18650	-0.668139	4.40675	0.000349797	0.00411861	plasmodesmata callose-binding protein 3(PDCB3)
AT5G38130	-0.667646	3.26739	3.27969e-05	0.00056744	HXXXD-type acyl-transferase family protein(AT5G38130)
AT3G25717	-0.667472	2.4048	0.000403586	0.00462887	ROTUNDIFOLIA like 16(RTFL16)
AT2G31410	-0.666527	5.8829	9.02519e-05	0.00134233	coiled-coil protein(AT2G31410)
AT2G26355	-0.665406	4.36192	1.40066e-08	5.87899e-07	ncRNA(AT2G26355)
AT4G21120	-0.664367	3.08453	0.000204845	0.00264592	amino acid transporter 1(AAT1)
AT5G61020	-0.664154	7.16308	1.30945e-08	5.5498e-07	evolutionarily conserved C-terminal region 3(ECT3)
AT1G03710	-0.663769	3.41516	1.36294e-05	0.000267412	Cystatin/monellin superfamily protein(AT1G03710)
AT1G78950	-0.663625	5.57393	9.22724e-05	0.00136863	Terpenoid cyclases family protein(BAS)
AT5G13170	-0.663199	4.29038	2.8727e-05	0.000504349	senescence-associated gene 29(SAG29)
AT2G14878	-0.661064	4.9679	0.000107408	0.00155875	ncRNA(AT2G14878)
AT1G67800	-0.660537	2.76605	5.60173e-05	0.000893806	Copine (Calcium-dependent phospholipid-binding protein) family(AT1G67800)
AT1G55860	-0.660342	7.84212	1.92172e-06	4.81541e-05	LOW protein: E3 ubiquitin ligase-like protein(UPL1)
AT2G23360	-0.65774	5.12482	1.87872e-07	6.17699e-06	filament-like protein (DUF869)(AT2G23360)
AT4G37250	-0.656252	4.60937	9.56788e-07	2.60179e-05	Leucine-rich repeat protein kinase family protein(AT4G37250)
AT3G28200	-0.654887	3.90746	0.000340569	0.00402188	Peroxidase superfamily protein(AT3G28200)
AT5G66080	-0.653907	3.22085	0.000142018	0.00196043	Protein phosphatase 2C family protein(AT5G66080)
AT1G74790	-0.651306	4.86698	5.21298e-08	1.9513e-06	catalytics(AT1G74790)
AT2G03760	-0.65056	3.99552	3.41457e-05	0.000586669	sulfotransferase 12(SOT12)
AT2G39200	-0.649085	2.11658	0.00064923	0.00678627	Seven transmembrane MLO family protein(MLO12)
AT2G31400	-0.648302	7.4226	1.93549e-08	7.95458e-07	s uncoupled 1(GUN1)
AT2G26690	-0.647193	6.32294	1.87194e-06	4.72338e-05	Major facilitator superfamily protein(AT2G26690)
AT2G37640	-0.645236	6.12843	2.85588e-08	1.12066e-06	Barwin-like endoglucanases superfamily protein(EXP3)
AT1G62570	-0.644386	5.6303	1.95616e-06	4.88478e-05	flavin-monooxygenase glucosinolate S-oxygenase 4(FMO GS-OX4)
AT4G36010	-0.643849	4.76812	7.07421e-08	2.56706e-06	Pathogenesis-related thaumatin superfamily protein(AT4G36010)
AT3G25440	-0.640507	2.88849	9.54714e-05	0.00140984	RNA-binding CRS1 / YhbY (CRM) domain protein(LOH1)
AT1G68320	-0.640022	3.18542	8.81736e-06	0.000182748	myb domain protein 62(MYB62)
AT1G51130	-0.639167	3.11612	0.000255405	0.00316341	Nse4, component of Smc5/6 DNA repair complex(AT1G51130)
AT5G24280	-0.638809	4.75578	3.90737e-09	1.85131e-07	gamma-irradiation and mitomycin c induced 1(GMI1)
AT4G05020	-0.638268	5.47351	1.77494e-06	4.4943e-05	NAD(P)H dehydrogenase B2(NDB2)
AT2G31880	-0.637527	5.28711	2.26047e-08	9.13449e-07	Leucine-rich repeat protein kinase family protein(SOBIR1)
AT2G26980	-0.636533	5.25389	0.000382854	0.00443326	CBL-interacting protein kinase 3(CIPK3)
AT3G55100	-0.634936	2.62805	0.000109482	0.00158278	ABC-2 type transporter family protein(ABCG17)
AT4G37790	-0.634871	5.99562	5.37058e-09	2.43811e-07	Homeobox-leucine zipper protein family(HAT22)
AT5G06110	-0.633622	6.45047	2.40939e-06	5.86438e-05	DnaJ and myb-like DNA-binding domain-containing protein(AT5G06110)
AT5G49800	-0.631822	3.47057	0.000236688	0.00297402	Polyketide cyclase/dehydrase and lipid transport superfamily protein(AT5G49800)
AT3G50950	-0.631285	6.06513	0.000129741	0.00182462	HOPZ-ACTIVATED RESISTANCE 1(ZAR1)
AT4G31780	-0.627613	6.6128	2.87616e-06	6.88871e-05	monogalactosyl diacylglycerol synthase 1(MGD1)
AT5G22300	-0.625826	3.79735	0.0010031	0.00970021	nitrilase 4(NIT4)
AT4G35780	-0.625084	4.83427	5.60708e-08	2.09061e-06	ACT-like protein tyrosine kinase family protein(STY17)
AT4G34881	-0.623831	5.62921	1.36562e-05	0.000267696	transmembrane protein(AT4G34881)
AT5G62190	-0.623022	8.40727	5.29898e-06	0.000117575	DEAD box RNA helicase (PRH75)(PRH75)
AT1G62930	-0.622261	3.1597	5.47698e-05	0.000876478	Tetratricopeptide repeat (TPR)-like superfamily protein(RPF3)
AT2G47440	-0.620055	5.60388	1.82835e-05	0.000339684	Tetratricopeptide repeat (TPR)-like superfamily protein(AT2G47440)
AT1G16960	-0.61994	2.95252	0.000145897	0.00200631	Ubiquitin domain-containing protein(AT1G16960)
AT3G25890	-0.619824	4.96019	0.000104687	0.00152565	Integrase-type DNA-binding superfamily protein(CRF11)
AT2G34655	-0.617275	2.76018	0.000193166	0.0025297
AT1G22030	-0.617224	3.93216	3.67635e-05	0.000624231	BPS1-like protein(AT1G22030)
AT5G60930	-0.6165	5.34769	0.000472088	0.00526159	P-loop containing nucleoside triphosphate hydrolases superfamily protein(AT5G60930)
AT1G22650	-0.615785	2.89871	0.000211526	0.00270963	Plant neutral invertase family protein(A/N-InvD)
AT5G56210	-0.614828	4.13875	0.000197288	0.00256972	WPP domain interacting protein 2(WIP2)
AT5G26340	-0.614365	5.65868	1.20275e-05	0.000239447	Major facilitator superfamily protein(MSS1)
AT1G03400	-0.61383	3.41655	8.22728e-05	0.00124326	2-oxoglutarate (2OG) and Fe(II)-dependent oxygenase superfamily protein(AT1G03400)
AT3G13222	-0.613764	5.09277	0.000359045	0.0042115	GBF-interacting protein 1(GIP1)
AT3G44050	-0.613396	4.78558	1.02049e-05	0.000207347	P-loop containing nucleoside triphosphate hydrolases superfamily protein(AT3G44050)
AT5G02480	-0.613305	6.03046	1.78857e-05	0.000335454	HSP20-like chaperones superfamily protein(AT5G02480)
AT1G27730	-0.613095	3.08781	0.000410161	0.00469435	salt tolerance zinc finger(STZ)
AT2G21240	-0.611781	5.39216	1.11192e-08	4.77796e-07	basic pentacysteine 4(BPC4)
AT1G63980	-0.610975	7.25064	2.1581e-06	5.34432e-05	D111/G-patch domain-containing protein(AT1G63980)
AT4G14080	-0.609485	5.79077	0.000154802	0.00210082	O-Glycosyl hydrolases family 17 protein(MEE48)
AT5G53050	-0.609087	5.60664	1.4963e-06	3.87931e-05	alpha/beta-Hydrolases superfamily protein(AT5G53050)
AT1G05630	-0.608222	5.07739	1.25415e-06	3.31082e-05	Endonuclease/exonuclease/phosphatase family protein(5PTASE13)
AT3G27415	-0.608067	2.78359	0.000383475	0.00443809	hypothetical protein(AT3G27415)
AT4G36930	-0.607879	3.70046	1.6117e-05	0.000306521	basic helix-loop-helix (bHLH) DNA-binding superfamily protein(SPT)
AT3G15990	-0.607556	3.13874	6.48735e-05	0.00101423	sulfate transporter 3;4(SULTR3;4)
AT4G12620	-0.607124	3.08877	7.15749e-05	0.00110311	origin of replication complex 1B(ORC1B)
AT1G12580	-0.606983	5.00899	1.00813e-06	2.71419e-05	phosphoenolpyruvate carboxylase-related kinase 1(PEPKR1)
AT5G01100	-0.606033	3.68025	4.13012e-05	0.000692608	O-fucosyltransferase family protein(FRB1)
AT2G27500	-0.602768	4.36976	7.06864e-05	0.0010941	Glycosyl hydrolase superfamily protein(AT2G27500)
AT1G25550	-0.602555	3.60918	0.000537908	0.00583048	myb-like transcription factor family protein(AT1G25550)
AT5G53460	-0.602466	9.77979	0.000488247	0.00539283	NADH-dependent glutamate synthase 1(GLT1)
AT4G09670	-0.602457	5.36372	4.01928e-07	1.19524e-05	Oxidoreductase family protein(AT4G09670)
AT5G01890	-0.602391	5.85119	3.12225e-06	7.38047e-05	Leucine-rich receptor-like protein kinase family protein(AT5G01890)
AT4G12410	-0.602186	2.54175	0.00021133	0.00270871	SAUR-like auxin-responsive protein family(AT4G12410)	SAUR35
AT1G65480	-0.602162	4.47269	0.000537292	0.00582962	PEBP (phosphatidylethanolamine-binding protein) family protein(FT)
AT1G75180	-0.599761	5.65317	6.74596e-08	2.46859e-06	Erythronate-4-phosphate dehydrogenase family protein(AT1G75180)
AT4G16860	-0.599017	5.04821	7.1468e-05	0.00110224	Disease resistance protein (TIR-NBS-LRR class) family(RPP4)
AT1G15460	-0.59864	5.43554	0.000793611	0.00802116	HCO3- transporter family(BOR4)
AT4G14560	-0.597779	3.56439	1.82251e-05	0.00033889	indole-3-acetic acid inducible(IAA1)
AT1G08000	-0.596818	3.93061	4.22632e-06	9.66547e-05	GATA transcription factor 10(GATA10)
AT4G36730	-0.595918	5.863	1.51524e-05	0.000292532	G-box binding factor 1(GBF1)
AT1G06850	-0.594896	3.35667	0.00029564	0.0035808	basic leucine-zipper 52(bZIP52)
AT5G48412	-0.594789	5.09319	9.89214e-07	2.68312e-05	ncRNA(AT5G48412)
AT2G40230	-0.594321	3.47774	7.67541e-05	0.00117046	HXXXD-type acyl-transferase family protein(AT2G40230)
AT5G63580	-0.592882	3.77201	4.80974e-05	0.000784157	flavonol synthase 2(FLS2)
AT5G60790	-0.592664	7.98089	1.92823e-06	4.82614e-05	ABC transporter family protein(ABCF1)
AT3G62130	-0.59225	5.26898	1.52032e-05	0.000293252	Pyridoxal phosphate (PLP)-dependent transferases superfamily protein(LCD)
AT2G41550	-0.590311	4.19996	7.95357e-05	0.0012061	Rho termination factor(AT2G41550)
AT3G09710	-0.589669	3.60676	0.000260343	0.00321909	IQ-domain 1(IQD1)
AT1G52980	-0.589151	6.92477	2.90886e-07	8.99432e-06	GTP-binding family protein(AtNug2)
AT2G22800	-0.588923	4.39001	5.63543e-05	0.000898522	Homeobox-leucine zipper protein family(HAT9)
AT5G53970	-0.588434	5.58754	3.13791e-05	0.00054474	Tyrosine transaminase family protein(TAT7)
AT5G53200	-0.588409	2.79121	0.000872009	0.00866022	Homeodomain-like superfamily protein(TRY)
AT4G12000	-0.585187	4.01021	5.58465e-05	0.00089305	SNARE associated Golgi protein family(AT4G12000)
AT2G44260	-0.583034	4.04038	0.000599593	0.00638115	DUF946 family protein (DUF946)(AT2G44260)
AT3G11450	-0.579998	6.81437	4.74372e-05	0.000774558	DnaJ and Myb-like DNA-binding domain-containing protein(AT3G11450)
AT4G08980	-0.578875	6.32816	1.83193e-05	0.000340059	F-BOX WITH WD-40 2(FBW2)
AT5G39660	-0.578632	4.62635	0.000107597	0.00155875	cycling DOF factor 2(CDF2)
AT3G56210	-0.578205	4.74235	0.000293339	0.00355811	ARM repeat superfamily protein(AT3G56210)
AT1G54860	-0.577285	3.28115	0.000388435	0.00448353	Glycoprotein membrane precursor GPI-anchored(AT1G54860)
AT1G17110	-0.577109	6.32098	1.85495e-07	6.1174e-06	ubiquitin-specific protease 15(UBP15)
AT5G42950	-0.576585	7.03788	2.34471e-06	5.74267e-05	GYF domain-containing protein(AT5G42950)
AT5G15330	-0.574176	3.05829	0.000322897	0.00384993	SPX domain-containing protein 4(SPX4)
AT3G06250	-0.573609	4.67465	3.82472e-07	1.14478e-05	FAR1-related sequence 7(FRS7)
AT2G20635	-0.573392	2.91317	0.000315881	0.00377456	protein kinase and Mad3-BUB1-I domain-containing protein(AT2G20635)
AT2G13790	-0.573236	5.22388	2.94278e-05	0.000513161	somatic embryogenesis receptor-like kinase 4(SERK4)
AT2G31585	-0.570859	2.54941	0.000864505	0.00860145	ncRNA(AT2G31585)
AT5G57910	-0.570107	4.74356	0.000141088	0.00195131	ribosomal RNA small subunit methyltransferase G(AT5G57910)
AT1G47530	-0.569925	6.18326	2.2012e-06	5.42504e-05	MATE efflux family protein(AT1G47530)
AT1G01110	-0.567567	4.13033	7.06881e-05	0.0010941	IQ-domain 18(IQD18)
AT3G61430	-0.565441	8.38216	1.43564e-05	0.000279905	plasma membrane intrinsic protein 1A(PIP1A)
AT1G71030	-0.564685	4.05849	7.31271e-05	0.00112543	MYB-like 2(MYBL2)
AT1G07630	-0.564135	4.70873	2.39139e-06	5.83725e-05	pol-like 5(PLL5)
AT3G50890	-0.563186	4.34925	0.000135944	0.00189102	homeobox protein 28(HB28)
AT2G22470	-0.563164	3.99664	0.000397352	0.00457187	arabinogalactan protein 2(AGP2)
AT1G01780	-0.562756	4.98086	7.2403e-07	2.04045e-05	GATA type zinc finger transcription factor family protein(PLIM2b)
AT4G14740	-0.561827	4.65267	1.98024e-05	0.000363546	auxin canalization protein (DUF828)(AT4G14740)
AT4G16141	-0.561452	5.22321	0.000347038	0.00409501	GATA type zinc finger transcription factor family protein(AT4G16141)
AT4G21570	-0.561075	6.35341	2.30439e-06	5.66055e-05	organic solute transporter ostalpha protein (DUF300)(AT4G21570)
AT1G51745	-0.560575	4.31661	0.000400433	0.00459756	Tudor/PWWP/MBT superfamily protein(AT1G51745)
AT3G58050	-0.558745	5.17395	0.000226394	0.00286124	hypothetical protein(AT3G58050)
AT4G18050	-0.557494	3.37669	0.000934829	0.00916251	P-glycoprotein 9(ABCB9)
AT3G12915	-0.554072	3.1054	0.000131045	0.00183984	Ribosomal protein S5/Elongation factor G/III/V family protein(AT3G12915)
AT3G54080	-0.554068	6.00155	1.55786e-06	4.01491e-05	Concanavalin A-like lectin family protein(AT3G54080)
AT2G25900	-0.552667	6.37511	0.000189881	0.00249722	Zinc finger C-x8-C-x5-C-x3-H type family protein(ATCTH)
AT2G25620	-0.551939	4.44747	0.000563977	0.00606157	DNA-binding protein phosphatase 1(DBP1)
AT4G35160	-0.551595	4.2081	8.96059e-05	0.00133456	O-methyltransferase family protein(AT4G35160)
AT3G15210	-0.549863	4.97681	1.77046e-06	4.48819e-05	ethylene responsive element binding factor 4(ERF4)
AT5G66052	-0.54805	4.49287	0.000904562	0.00893574	transmembrane protein(AT5G66052)
AT5G14050	-0.547671	5.66399	6.25712e-05	0.000981066	Transducin/WD40 repeat-like superfamily protein(AT5G14050)
AT2G47420	-0.547281	5.23743	1.88309e-05	0.00034777	Ribosomal RNA adenine dimethylase family protein(DIM1A)
AT5G43330	-0.547129	5.42575	2.61722e-07	8.23097e-06	Lactate/malate dehydrogenase family protein(c-NAD-MDH2)
AT1G33110	-0.546825	5.15644	4.37313e-05	0.000725511	MATE efflux family protein(AT1G33110)
AT4G01120	-0.543323	4.64538	0.000303319	0.0036506	G-box binding factor 2(GBF2)
AT1G58235	-0.543304	4.17706	5.85675e-06	0.000127859	hypothetical protein(AT1G58235)
AT5G20950	-0.543194	7.26943	2.64016e-05	0.000467685	Glycosyl hydrolase family protein(AT5G20950)
AT1G13170	-0.543177	5.28639	1.05036e-05	0.000212223	OSBP(oxysterol binding protein)-related protein 1D(ORP1D)
AT1G76520	-0.542982	3.9072	0.000493857	0.00543719	Auxin efflux carrier family protein(AT1G76520)
AT4G29840	-0.539787	6.42236	1.77893e-06	4.49915e-05	Pyridoxal-5'-phosphate-dependent enzyme family protein(MTO2)
AT4G26760	-0.53678	6.02331	2.85974e-05	0.00050248	microtubule-associated protein 65-2(MAP65-2)
AT1G08500	-0.536425	2.86607	0.000312279	0.00374183	early nodulin-like protein 18(ENODL18)
AT5G64170	-0.535649	4.75361	2.84155e-05	0.000499689	dentin sialophosphoprotein-like protein(AT5G64170)
AT2G24990	-0.531288	4.41857	0.000151488	0.00206228	Serine/threonine-protein kinase Rio1(AT2G24990)
AT1G12420	-0.530387	5.17944	0.000121299	0.00172603	ACT domain repeat 8(ACR8)
AT5G15650	-0.529619	8.14991	4.21038e-05	0.000703351	reversibly glycosylated polypeptide 2(RGP2)
AT1G04530	-0.52956	5.88686	0.000468351	0.00522834	Tetratricopeptide repeat (TPR)-like superfamily protein(TPR4)
AT5G18310	-0.528458	4.69661	0.00016828	0.00224718	ubiquitin hydrolase(AT5G18310)
AT1G06080	-0.52777	4.75662	6.31637e-06	0.000136928	delta 9 desaturase 1(ADS1)
AT5G13200	-0.527739	3.70946	0.000907587	0.00896025	GRAM domain family protein(AT5G13200)
AT1G29330	-0.527067	4.39792	0.000106183	0.00154332	ER lumen protein retaining receptor family protein(ERD2)
AT2G24500	-0.52582	5.41422	0.000250944	0.003126	Zinc finger protein 622(FZF)
AT4G27260	-0.523614	5.66266	4.65483e-05	0.000764646	Auxin-responsive GH3 family protein(WES1)
AT3G19100	-0.522081	6.46885	3.58556e-05	0.000611208	Protein kinase superfamily protein(AT3G19100)
AT4G09830	-0.519333	5.87862	0.000437545	0.00493489	nuclear receptor family 2 group C protein(AT4G09830)
AT5G38850	-0.518619	2.9262	0.000704703	0.00727501	Disease resistance protein (TIR-NBS-LRR class)(AT5G38850)
AT1G08450	-0.518246	6.05301	0.000747837	0.00765113	calreticulin 3(CRT3)
AT2G31955	-0.518173	4.39408	0.000119143	0.00169869	cofactor of nitrate reductase and xanthine dehydrogenase 2(CNX2)
AT5G05480	-0.517997	4.08168	0.000164929	0.0022106	Peptide-N4-(N-acetyl-beta-glucosaminyl)asparagine amidase A protein(AT5G05480)
AT5G50670	-0.517056	5.08412	2.83545e-05	0.00049902	Squamosa promoter-binding protein-like (SBP domain) transcription factor family protein(SPL13B)
AT5G12480	-0.513788	5.76787	2.77941e-05	0.00049075	calmodulin-domain protein kinase 7(CPK7)
AT5G38120	-0.513266	5.20451	0.000123152	0.00174667	AMP-dependent synthetase and ligase family protein(4CL8)
AT1G01620	-0.512176	9.3053	2.42736e-05	0.000435309	plasma membrane intrinsic protein 1C(PIP1C)
AT4G29950	-0.511636	6.00873	2.3459e-05	0.000422457	Ypt/Rab-GAP domain of gyp1p superfamily protein(AT4G29950)
AT4G08390	-0.509831	6.43673	5.15266e-06	0.000115271	stromal ascorbate peroxidase(SAPX)
AT3G23050	-0.509807	7.46369	0.000128099	0.00180504	indole-3-acetic acid 7(IAA7)
AT1G61520	-0.507961	9.2158	8.99052e-05	0.0013381	PSI type III chlorophyll a/b-binding protein(LHCA3)
AT4G10960	-0.507161	5.58986	0.000635337	0.00666673	UDP-D-glucose/UDP-D-galactose 4-epimerase 5(UGE5)
AT1G62710	-0.504422	4.70657	0.000904504	0.00893574	beta vacuolar processing enzyme(BETA-VPE)
AT2G03090	-0.503497	6.4631	0.000389257	0.00449063	expansin A15(EXPA15)
AT4G13990	-0.50237	3.70696	0.000177144	0.00235397	Exostosin family protein(AT4G13990)
AT5G15870	-0.500759	4.96415	0.00036189	0.00423572	glycosyl hydrolase family 81 protein(AT5G15870)
AT1G77680	-0.500003	6.74863	0.000606643	0.00644354	Ribonuclease II/R family protein(AT1G77680)
AT5G23430	-0.499583	5.26539	7.08866e-05	0.00109639	Transducin/WD40 repeat-like superfamily protein(AT5G23430)
AT5G13320	-0.498854	4.62325	0.000788286	0.00798591	Auxin-responsive GH3 family protein(PBS3)
AT4G15780	-0.495764	5.78612	0.000396237	0.00456146	vesicle-associated membrane protein 724(VAMP724)
AT5G59130	-0.494785	4.28077	2.8781e-05	0.000504482	Subtilase family protein(AT5G59130)
AT2G40130	-0.490928	4.21639	0.000623197	0.00657112	Double Clp-N motif-containing P-loop nucleoside triphosphate hydrolases superfamily protein(AT2G40130)
AT1G34370	-0.489766	5.70579	3.9881e-06	9.20063e-05	C2H2 and C2HC zinc fingers superfamily protein(STOP1)
AT2G13680	-0.489048	5.28806	0.000695464	0.00719674	callose synthase 5(CALS5)
AT1G69270	-0.488896	4.10664	0.00013137	0.00184275	receptor-like protein kinase 1(RPK1)
AT3G28820	-0.488348	5.63299	0.000101497	0.00148216	mediator of RNA polymerase II transcription subunit-like protein, putative (DUF1216)(AT3G28820)
AT1G77080	-0.487462	5.18348	4.89248e-05	0.000794551	K-box region and MADS-box transcription factor family protein(MAF1)
AT4G32060	-0.485797	6.5684	1.79891e-05	0.00033652	calcium-binding EF hand family protein(AT4G32060)
AT2G46510	-0.483354	5.72379	8.45376e-06	0.000176391	ABA-inducible BHLH-type transcription factor(AIB)
AT4G25290	-0.482841	4.6539	3.01251e-05	0.00052381	DNA photolyase(AT4G25290)
AT2G44940	-0.482399	3.59287	0.000207926	0.00268035	Integrase-type DNA-binding superfamily protein(AT2G44940)
AT1G19400	-0.482026	5.44765	0.000357669	0.00420194	Erythronate-4-phosphate dehydrogenase family protein(AT1G19400)
AT5G42990	-0.480278	4.79454	8.67856e-05	0.00130329	ubiquitin-conjugating enzyme 18(UBC18)
AT5G53140	-0.479994	7.12042	0.00016428	0.00220326	Protein phosphatase 2C family protein(AT5G53140)
AT1G30270	-0.478519	5.38433	4.86524e-05	0.000791422	CBL-interacting protein kinase 23(CIPK23)
AT1G49760	-0.478073	7.48673	4.09924e-05	0.000687962	poly(A) binding protein 8(PAB8)
AT3G54500	-0.476859	6.61522	0.000180391	0.00238688	agglutinin-like protein(AT3G54500)
AT2G35630	-0.47402	7.49807	0.000142357	0.00196136	ARM repeat superfamily protein(MOR1)
AT5G13630	-0.471543	9.58121	0.000605092	0.00643552	magnesium-chelatase subunit chlH, chloroplast, putative / Mg-protoporphyrin IX chelatase, putative (CHLH)(GUN5)
AT5G02840	-0.471435	6.1836	0.000172468	0.00229745	LHY/CCA1-like 1(LCL1)
AT2G34430	-0.468604	4.57885	0.000156655	0.00211801	light-harvesting chlorophyll-protein complex II subunit B1(LHB1B1)
AT3G55340	-0.466136	4.50869	0.000683338	0.00709485	phragmoplastin interacting protein 1(PHIP1)
AT1G01650	-0.465277	6.24563	4.67565e-05	0.000767486	SIGNAL PEPTIDE PEPTIDASE-LIKE 4(SPPL4)
AT5G14760	-0.46352	4.54231	0.000100775	0.00147261	L-aspartate oxidase(AO)
AT1G63180	-0.462558	5.49822	0.00012211	0.00173506	UDP-D-glucose/UDP-D-galactose 4-epimerase 3(UGE3)
AT5G15310	-0.46179	5.31264	0.000209828	0.00269903	myb domain protein 16(MYB16)
AT4G30490	-0.461721	5.14098	0.000418235	0.00476165	AFG1-like ATPase family protein(AT4G30490)
AT4G03400	-0.461099	5.121	8.88605e-05	0.0013271	Auxin-responsive GH3 family protein(DFL2)
AT3G62110	-0.460695	5.19626	0.000301804	0.0036364	Pectin lyase-like superfamily protein(AT3G62110)
AT4G30410	-0.45899	3.54663	0.000628139	0.00660078	sequence-specific DNA binding transcription factor(AT4G30410)
AT3G16910	-0.458605	5.70526	0.000348029	0.00410224	acyl-activating enzyme 7(AAE7)
AT2G04080	-0.458467	3.44046	0.000675304	0.00702497	MATE efflux family protein(AT2G04080)
AT5G27350	-0.458085	4.37298	0.000703193	0.00726287	Major facilitator superfamily protein(SFP1)
AT2G16700	-0.457724	4.71045	0.000264375	0.00326148	actin depolymerizing factor 5(ADF5)
AT5G14520	-0.456932	6.43659	3.58164e-05	0.000611019	pescadillo-like protein(AT5G14520)
AT5G41810	-0.456862	4.67964	4.3248e-05	0.000718823	Avr9/Cf-9 rapidly elicited protein(AT5G41810)
AT5G11520	-0.454588	6.90211	7.22515e-05	0.00111274	aspartate aminotransferase 3(ASP3)
AT5G62350	-0.452029	7.7818	9.30511e-05	0.00137924	Plant invertase/pectin methylesterase inhibitor superfamily protein(AT5G62350)
AT4G02820	-0.451759	4.38015	0.000680856	0.00707256	Pentatricopeptide repeat (PPR) superfamily protein(AT4G02820)
AT2G37400	-0.451724	4.67506	0.000153382	0.00208416	Tetratricopeptide repeat (TPR)-like superfamily protein(AT2G37400)
AT2G36930	-0.45156	5.38397	0.00021744	0.00277393	zinc finger (C2H2 type) family protein(AT2G36930)
AT1G55570	-0.45147	7.30583	0.000595519	0.00635025	SKU5 similar 12(sks12)
AT3G12320	-0.450597	4.24745	9.68103e-05	0.00142523	hypothetical protein(AT3G12320)
AT1G61740	-0.449819	6.51923	0.000793568	0.00802116	Sulfite exporter TauE/SafE family protein(AT1G61740)
AT3G27470	-0.449807	3.88743	0.000995495	0.00963525	lysine ketoglutarate reductase trans-splicing protein (DUF707)(AT3G27470)
AT5G67240	-0.448597	5.70099	4.70139e-05	0.000770546	small RNA degrading nuclease 3(SDN3)
AT2G22450	-0.448084	4.96494	8.83363e-05	0.00132109	riboflavin biosynthesis protein(RIBA2)
AT3G13510	-0.447984	6.89754	5.41189e-05	0.000867342	carboxyl-terminal peptidase, putative (DUF239)(AT3G13510)
AT1G64400	-0.445861	4.28146	0.00066564	0.00693775	AMP-dependent synthetase and ligase family protein(LACS3)
AT5G16750	-0.445813	5.51265	0.000192606	0.00252541	Transducin family protein / WD-40 repeat family protein(TOZ)
AT5G25780	-0.445566	5.51284	0.000378802	0.00439341	eukaryotic translation initiation factor 3B-2(EIF3B-2)
AT2G30070	-0.445095	4.53931	0.000412031	0.00470583	potassium transporter 1(KT1)
AT5G26742	-0.445077	8.62387	0.000367184	0.00428382	DEAD box RNA helicase (RH3)(emb1138)
AT3G54960	-0.443459	5.55439	7.99605e-05	0.00121	PDI-like 1-3(PDIL1-3)
AT1G78080	-0.442033	7.02677	0.000295704	0.0035808	related to AP2 4(RAP2.4)
AT5G62220	-0.440079	4.84797	7.77899e-05	0.00118293	glycosyltransferase 18(GT18)
AT2G23000	-0.436066	4.0789	0.000507315	0.00555716	serine carboxypeptidase-like 10(scpl10)
AT4G35560	-0.436007	5.52703	7.50866e-05	0.00114959	Transducin/WD40 repeat-like superfamily protein(DAW1)
AT4G25040	-0.435868	4.49989	0.000967217	0.00941615	Uncharacterized protein family (UPF0497)(AT4G25040)
AT5G55970	-0.435515	4.48433	0.000655763	0.00684137	RING/U-box superfamily protein(AT5G55970)
AT1G06040	-0.434373	6.52881	0.000180231	0.00238688	B-box zinc finger family protein(STO)
AT4G19960	-0.43363	3.87529	0.000596574	0.00635214	K+ uptake permease 9(KUP9)
AT4G25320	-0.432534	4.64843	0.000121552	0.0017285	AT hook motif DNA-binding family protein(AT4G25320)
AT1G53490	-0.43037	3.53451	0.00100817	0.0097406	RING/U-box superfamily protein(HEI10)
AT2G30740	-0.430219	4.2159	0.000820683	0.00825629	Protein kinase superfamily protein(AT2G30740)
AT2G47730	-0.430039	7.38631	0.000220491	0.0028046	glutathione S-transferase phi 8(GSTF8)
AT1G79520	-0.430036	5.11147	0.00077658	0.00788941	Cation efflux family protein(AT1G79520)
AT2G20300	-0.429681	5.4041	8.88048e-05	0.0013271	Protein kinase superfamily protein(ALE2)
AT3G03710	-0.429086	6.07228	0.000182413	0.00240776	polyribonucleotide nucleotidyltransferase(RIF10)
AT1G58200	-0.42848	6.19031	0.00062174	0.00656214	MSCS-like 3(MSL3)
AT2G18110	-0.427612	6.08016	0.000362577	0.00423918	Translation elongation factor EF1B/ribosomal protein S6 family protein(AT2G18110)
AT5G07920	-0.426604	5.44884	0.000984024	0.00954979	diacylglycerol kinase1(DGK1)
AT1G44350	-0.425918	6.5602	0.000386928	0.00447089	IAA-amino acid hydrolase ILR1-like 6(ILL6)
AT5G42570	-0.42579	5.74093	0.000735806	0.00755655	B-cell receptor-associated 31-like protein(AT5G42570)
AT5G19820	-0.425537	7.00818	0.000149247	0.00204332	ARM repeat superfamily protein(emb2734)
AT5G09550	-0.424892	4.9678	0.000860128	0.00856575	GDP dissociation inhibitor family protein / Rab GTPase activator family protein(GDI)
AT5G48240	-0.424723	4.62242	0.000151395	0.00206228	Rrp15p protein(AT5G48240)
AT1G35516	-0.42402	4.44832	0.000735237	0.00755428	myb-like transcription factor family protein(AT1G35516)
AT2G38010	-0.424001	5.15515	0.000572773	0.0061409	Neutral/alkaline non-lysosomal ceramidase(AT2G38010)
AT5G20600	-0.423094	5.52924	0.000109413	0.00158278	ribosomal RNA processing-like protein(AT5G20600)
AT1G78230	-0.421743	4.54173	0.000764122	0.00779203	Outer arm dynein light chain 1 protein(AT1G78230)
AT4G00440	-0.419588	5.90712	0.000418149	0.00476165	GPI-anchored adhesin-like protein, putative (DUF3741)(TRM15)
AT5G59480	-0.419442	6.58401	0.000733828	0.00754337	Haloacid dehalogenase-like hydrolase (HAD) superfamily protein(AT5G59480)
AT4G39800	-0.419329	8.45424	0.000477274	0.00530848	myo-inositol-1-phosphate synthase 1(MIPS1)
AT5G11720	-0.419207	5.83268	0.000451183	0.00506501	Glycosyl hydrolases family 31 protein(AT5G11720)
AT5G55070	-0.41888	6.74238	0.000246642	0.00308126	Dihydrolipoamide succinyltransferase(AT5G55070)
AT5G12900	-0.417585	4.61154	0.000496094	0.00545352	DNA double-strand break repair RAD50 ATPase(AT5G12900)
AT3G61580	-0.41577	7.72708	0.000198021	0.00257772	Fatty acid/sphingolipid desaturase(SLD1)
AT1G69830	-0.41529	6.81309	0.000888265	0.00880555	alpha-amylase-like 3(AMY3)
AT5G25475	-0.414283	4.98633	0.000807615	0.00813992	AP2/B3-like transcriptional factor family protein(AT5G25475)
AT1G18850	-0.414216	4.24535	0.000585573	0.00625649	hypothetical protein(AT1G18850)
AT5G43450	-0.410676	4.34832	0.000549315	0.00593928	2-oxoglutarate (2OG) and Fe(II)-dependent oxygenase superfamily protein(AT5G43450)
AT1G20670	-0.409769	5.11362	9.65244e-05	0.00142198	DNA-binding bromodomain-containing protein(AT1G20670)
AT1G21380	-0.406591	5.52332	0.000564813	0.00606754	Target of Myb protein 1(AT1G21380)
AT3G12920	-0.405636	4.98497	0.000182249	0.00240707	SBP (S-ribonuclease binding protein) family protein(BRG3)
AT4G34740	-0.403952	4.43307	0.00028188	0.00345192	GLN phosphoribosyl pyrophosphate amidotransferase 2(ASE2)
AT5G48150	-0.403345	5.97494	0.000472522	0.00526372	GRAS family transcription factor(PAT1)
AT2G38000	-0.403233	4.72826	0.000390667	0.00450303	chaperone protein dnaJ-like protein(AT2G38000)
AT1G70610	-0.402945	5.26331	0.000529656	0.00576695	transporter associated with antigen processing protein 1(ABCB26)
AT1G27470	-0.400925	5.10482	0.000971216	0.00945085	transducin family protein / WD-40 repeat family protein(AT1G27470)
AT1G57610	-0.400524	4.85273	0.000550383	0.00594786	calcium uniporter (DUF607)(AT1G57610)
AT1G12650	-0.396343	4.82149	0.000311831	0.00373853	rRNA biogenesis RRP36-like protein(AT1G12650)
AT5G52820	-0.395117	5.65176	0.00022286	0.00282769	WD-40 repeat family protein / notchless protein(AT5G52820)
AT5G24690	-0.392204	7.52459	0.000519597	0.005671	plant/protein, putative (DUF3411)(AT5G24690)
AT1G09910	-0.389757	4.61316	0.0003507	0.004127	Rhamnogalacturonate lyase family protein(AT1G09910)
AT3G13870	-0.388628	7.69849	0.000755852	0.00772221	Root hair defective 3 GTP-binding protein (RHD3)(RHD3)
AT4G25030	-0.385855	6.07872	0.000557034	0.00599288	Serine/Threonine-kinase(AT4G25030)
AT1G80750	-0.38334	5.50244	0.000847565	0.00846785	Ribosomal protein L30/L7 family protein(AT1G80750)
AT3G07880	-0.382709	6.74519	0.000418826	0.00476467	Immunoglobulin E-set superfamily protein(SCN1)
AT4G02220	-0.381905	4.43078	0.0010275	0.0099097	zinc finger (MYND type) family protein / programmed cell death 2 C-terminal domain-containing protein(AT4G02220)
AT2G23320	-0.381891	4.96662	0.000924399	0.00908902	WRKY DNA-binding protein 15(WRKY15)
AT4G35550	-0.380929	5.09373	0.000567576	0.00609421	WUSCHEL related homeobox 13(WOX13)
AT3G18600	-0.378102	5.41608	0.000466541	0.00521584	P-loop containing nucleoside triphosphate hydrolases superfamily protein(AT3G18600)
AT2G42500	-0.373519	6.43592	0.000612186	0.00648654	protein phosphatase 2A-3(PP2A-3)
AT2G28600	-0.365572	4.93643	0.000690779	0.00715167	P-loop containing nucleoside triphosphate hydrolases superfamily protein(AT2G28600)
AT5G05060	-0.364443	5.93161	0.000870435	0.00864855	Cystatin/monellin superfamily protein(AT5G05060)
AT3G54790	-0.35842	5.16141	0.000897601	0.00888998	ARM repeat superfamily protein(AT3G54790)
AT4G24020	-0.353435	5.07692	0.000893388	0.0088523	NIN like protein 7(NLP7)
AT4G04340	0.360408	6.99251	0.000949283	0.00927902	ERD (early-responsive to dehydration stress) family protein(AT4G04340)
AT5G65460	0.361125	5.40889	0.000828004	0.00831068	kinesin like protein for actin based chloroplast movement 2(KAC2)
AT3G47860	0.363629	5.70076	0.000705886	0.00728375	chloroplastic lipocalin(CHL)
AT3G49500	0.364061	5.09268	0.000859677	0.00856575	RNA-dependent RNA polymerase 6(RDR6)
AT1G53910	0.369723	7.86013	0.000842118	0.00842118	related to AP2 12(RAP2.12)
AT1G54340	0.37181	5.46285	0.000620723	0.00656098	isocitrate dehydrogenase(ICDH)
AT3G13320	0.372896	4.8098	0.000806875	0.00813992	cation exchanger 2(CAX2)
AT1G08260	0.373458	5.54683	0.000633296	0.00664853	DNA polymerase epsilon catalytic subunit(TIL1)
AT5G42980	0.376944	8.38237	0.000954937	0.00933009	thioredoxin 3(TRX3)
AT4G11820	0.379796	6.85471	0.000933468	0.00915744	hydroxymethylglutaryl-CoA synthase / HMG-CoA synthase / 3-hydroxy-3-methylglutaryl coenzyme A synthase(HMGS)
AT4G14070	0.38196	6.13421	0.000645452	0.00675329	acyl-activating enzyme 15(AAE15)
AT5G19780	0.384084	8.36139	0.00069958	0.00723244	tubulin alpha-5(TUA5)
AT4G20010	0.384475	4.40041	0.000914757	0.00901464	plastid transcriptionally active 9(PTAC9)
AT1G23080	0.385363	6.73204	0.000627202	0.00659558	Auxin efflux carrier family protein(PIN7)
AT1G13270	0.386032	5.17976	0.000481087	0.00533448	methionine aminopeptidase 1B(MAP1C)
AT4G38620	0.386779	5.19311	0.000829746	0.00832431	myb domain protein 4(MYB4)
AT4G36380	0.387268	4.97702	0.000745544	0.00763128	Cytochrome P450 superfamily protein(ROT3)
AT3G02040	0.387314	4.41599	0.00102727	0.0099097	senescence-related gene 3(SRG3)
AT5G37770	0.389045	4.95475	0.000757167	0.00773202	EF hand calcium-binding protein family(TCH2)
AT5G11530	0.390178	5.85131	0.000475022	0.00528886	embryonic flower 1 (EMF1)(EMF1)
AT3G61070	0.392057	5.71712	0.00075245	0.00769108	peroxin 11E(PEX11E)
AT4G01840	0.394273	4.20784	0.000904692	0.00893574	Ca2+ activated outward rectifying K+ channel 5(KCO5)
AT5G61460	0.395347	4.54235	0.000795252	0.00803397	P-loop containing nucleoside triphosphate hydrolases superfamily protein(MIM)
AT3G18820	0.397293	6.45496	0.000331697	0.00394617	RAB GTPase homolog G3F(RAB7B)
AT1G43900	0.397622	5.46577	0.00049243	0.00542974	Protein phosphatase 2C family protein(AT1G43900)
AT5G11070	0.398429	5.05109	0.000200784	0.00260899	hypothetical protein(AT5G11070)
AT1G27460	0.398684	4.81537	0.00083567	0.00837063	no pollen germination related 1(NPGR1)
AT2G26510	0.398949	5.71621	0.000887303	0.00880004	Xanthine/uracil permease family protein(PDE135)
AT5G48960	0.399483	5.68549	0.000255732	0.00316565	HAD-superfamily hydrolase, subfamily IG, 5'-nucleotidase(AT5G48960)
AT2G30720	0.399583	4.95658	0.000181246	0.00239673	Thioesterase/thiol ester dehydrase-isomerase superfamily protein(AT2G30720)
AT5G18480	0.399806	5.22103	0.000652801	0.00681703	plant glycogenin-like starch initiation protein 6(PGSIP6)
AT3G05990	0.400307	4.77112	0.000368376	0.0042908	Leucine-rich repeat (LRR) family protein(AT3G05990)
AT2G36310	0.400938	5.36734	0.000511029	0.0055922	uridine-ribohydrolase 1(URH1)
AT3G15690	0.404297	5.43439	0.000272621	0.00335177	Single hybrid motif superfamily protein(AT3G15690)
AT5G10160	0.404519	5.61367	0.00025528	0.00316341	Thioesterase superfamily protein(AT5G10160)
AT3G54750	0.404717	4.94027	0.000959386	0.00936092	downstream neighbor of Son(AT3G54750)
AT1G35460	0.40563	4.5196	0.000534114	0.00580384	basic helix-loop-helix (bHLH) DNA-binding superfamily protein(FBH1)
AT1G29040	0.406271	4.66572	0.000607026	0.00644445	50S ribosomal protein L34(AT1G29040)
AT3G47590	0.406789	4.99629	0.000941964	0.00921994	alpha/beta-Hydrolases superfamily protein(AT3G47590)
AT4G15940	0.406827	5.24348	0.000148551	0.00203765	Fumarylacetoacetate (FAA) hydrolase family(AT4G15940)
AT1G20560	0.407989	5.4222	0.000605622	0.00643585	acyl activating enzyme 1(AAE1)
AT5G02790	0.409468	7.19557	0.000537799	0.00583048	Glutathione S-transferase family protein(GSTL3)
AT1G58440	0.40964	5.3451	0.000336842	0.00398989	FAD/NAD(P)-binding oxidoreductase family protein(XF1)
AT3G23490	0.409674	6.08102	0.000335693	0.00398062	cyanase(CYN)
AT4G02370	0.410217	5.25422	0.00092074	0.00906536	pectinesterase (Protein of unknown function, DUF538)(AT4G02370)
AT1G09850	0.411002	5.37582	0.000493762	0.00543719	xylem bark cysteine peptidase 3(XBCP3)
AT3G19000	0.411452	4.28226	0.000429389	0.00486313	2-oxoglutarate (2OG) and Fe(II)-dependent oxygenase superfamily protein(AT3G19000)
AT1G14980	0.411666	6.36804	0.000172637	0.0022983	chaperonin 10(CPN10)
AT3G15030	0.411826	5.18618	0.000131627	0.00184516	TCP family transcription factor 4(TCP4)
AT1G52880	0.412197	4.43356	0.000857277	0.00855306	NAC (No Apical Meristem) domain transcriptional regulator superfamily protein(NAM)
AT1G02816	0.412725	4.77232	0.000700997	0.00724363	pectinesterase (Protein of unknown function, DUF538)(AT1G02816)
AT1G25220	0.412837	5.87043	0.000468645	0.00522858	anthranilate synthase beta subunit 1(ASB1)
AT4G22240	0.413069	9.52404	0.00103649	0.00998754	Plastid-lipid associated protein PAP / fibrillin family protein(AT4G22240)
AT5G17010	0.414301	6.14063	0.000157543	0.00212737	Major facilitator superfamily protein(AT5G17010)
AT5G17520	0.414473	5.22237	0.000328491	0.00391232	root cap 1 (RCP1)(RCP1)
AT1G65970	0.414619	7.29856	0.000826445	0.00829887	thioredoxin-dependent peroxidase 2(TPX2)
AT1G07380	0.415297	3.81761	0.000718931	0.00740427	Neutral/alkaline non-lysosomal ceramidase(AT1G07380)
AT4G19160	0.415536	6.65965	0.000223088	0.00282769	transglutaminase family protein(AT4G19160)
AT3G45310	0.415834	5.82984	0.000301358	0.00363304	Cysteine proteinases superfamily protein(AT3G45310)
AT1G04350	0.416982	4.78916	0.00058247	0.00622947	2-oxoglutarate (2OG) and Fe(II)-dependent oxygenase superfamily protein(AT1G04350)
AT4G09340	0.417064	5.06453	0.000466334	0.00521584	SPla/RYanodine receptor (SPRY) domain-containing protein(AT4G09340)
AT1G02300	0.418129	3.97694	0.000400296	0.00459756	Cysteine proteinases superfamily protein(AT1G02300)
AT1G27385	0.418313	4.2285	0.000835906	0.00837063	phosphoribosylformylglycinamidine synthase(AT1G27385)
AT1G75270	0.418374	4.72312	0.000233323	0.00293683	dehydroascorbate reductase 2(DHAR2)
AT5G07830	0.4189	5.33913	0.000994019	0.00962956	glucuronidase 2(GUS2)
AT5G35560	0.419692	5.37226	0.000122683	0.00174115	DENN (AEX-3) domain-containing protein(AT5G35560)
AT3G02870	0.420183	5.23276	0.000425768	0.00482715	Inositol monophosphatase family protein(VTC4)
AT3G57800	0.420255	6.58428	0.000308128	0.00370027	basic helix-loop-helix (bHLH) DNA-binding superfamily protein(AT3G57800)
AT5G19380	0.420515	4.16495	0.000787959	0.00798591	CRT (chloroquine-resistance transporter)-like transporter 1(CLT1)
AT4G01610	0.420859	7.61397	0.000436932	0.00493054	Cysteine proteinases superfamily protein(AT4G01610)
AT4G33640	0.421127	5.29209	0.000491709	0.00542455	costars family protein(AT4G33640)
AT5G41120	0.421571	4.31311	0.000772266	0.00785662	Esterase/lipase/thioesterase family protein(AT5G41120)
AT4G33625	0.421752	5.12205	0.000222313	0.00282446	vacuole protein(AT4G33625)
AT2G34690	0.421813	5.49616	0.000130746	0.00183756	Glycolipid transfer protein (GLTP) family protein(ACD11)
AT3G06590	0.42236	5.94752	0.000138938	0.0019265	basic helix-loop-helix (bHLH) DNA-binding superfamily protein(AT3G06590)
AT3G03110	0.422849	5.05545	0.000366322	0.00427606	exportin 1B(XPO1B)
AT3G20280	0.423767	3.91876	0.000862136	0.00858181	RING/FYVE/PHD zinc finger superfamily protein(AT3G20280)
AT5G45280	0.425144	4.75743	0.00022805	0.00287881	Pectinacetylesterase family protein(AT5G45280)
AT2G35635	0.425907	6.20145	0.000552807	0.00596404	ubiquitin 7(UBQ7)
AT1G77600	0.427022	5.71642	0.000118833	0.00169538	ARM repeat superfamily protein(AT1G77600)
AT3G55980	0.427128	5.42807	0.000497261	0.00546197	salt-inducible zinc finger 1(SZF1)
AT2G22480	0.427414	5.5735	0.000183215	0.00241688	phosphofructokinase 5(PFK5)
AT5G54800	0.427971	5.90512	0.00051474	0.0056243	glucose 6-phosphate/phosphate translocator 1(GPT1)
AT4G09200	0.429136	5.32031	0.000210819	0.00270696	SPla/RYanodine receptor (SPRY) domain-containing protein(AT4G09200)
AT4G09310	0.429136	5.32031	0.000210819	0.00270696	SPla/RYanodine receptor (SPRY) domain-containing protein(AT4G09310)
AT1G07230	0.429366	6.51939	0.000221819	0.00281984	non-specific phospholipase C1(NPC1)
AT5G45720	0.430155	3.73917	0.00080233	0.00810171	AAA-type ATPase family protein(AT5G45720)
AT5G53760	0.431583	6.04461	0.000934307	0.00916153	Seven transmembrane MLO family protein(MLO11)
AT2G20900	0.432253	5.6516	6.56512e-05	0.00102344	diacylglycerol kinase 5(DGK5)
AT1G14360	0.432584	4.82234	0.000411741	0.004705	UDP-galactose transporter 3(UTR3)
AT4G30440	0.433181	6.81269	7.04736e-05	0.00109312	UDP-D-glucuronate 4-epimerase 1(GAE1)
AT3G01930	0.433475	4.45278	0.000180365	0.00238688	Major facilitator superfamily protein(AT3G01930)
AT5G02100	0.433933	4.85708	0.000751285	0.00768279	Oxysterol-binding family protein(UNE18)
AT5G23210	0.434208	5.73144	0.000126153	0.00178269	serine carboxypeptidase-like 34(SCPL34)
AT5G57830	0.435263	4.37161	0.000397675	0.00457316	zein-binding protein (Protein of unknown function, DUF593)(AT5G57830)
AT1G75380	0.435726	7.45828	8.38561e-05	0.00126542	bifunctional nuclease in basal defense response 1(BBD1)
AT3G45640	0.435763	5.12523	0.000419113	0.00476467	mitogen-activated protein kinase 3(MPK3)
AT5G48460	0.435818	5.75338	0.000141847	0.00195931	Actin binding Calponin homology (CH) domain-containing protein(AT5G48460)
AT1G26960	0.435837	4.43731	0.000376826	0.00437748	homeobox protein 23(AtHB23)
AT1G03310	0.43595	5.37649	0.000743918	0.00761822	debranching enzyme 1(DBE1)
AT5G41990	0.436735	5.83439	0.000158308	0.00213372	with no lysine (K) kinase 8(WNK8)
AT5G41992	0.436735	5.83439	0.000158308	0.00213372
AT5G58970	0.436743	4.66608	0.000316482	0.0037776	uncoupling protein 2(UCP2)
AT1G01430	0.436776	5.32567	0.000849822	0.00848649	TRICHOME BIREFRINGENCE-LIKE 25(TBL25)
AT1G78820	0.43836	5.68063	0.00053652	0.00582416	D-mannose binding lectin protein with Apple-like carbohydrate-binding domain-containing protein(AT1G78820)
AT5G19140	0.438712	7.51304	0.000216227	0.00276383	aluminum induced protein with YGL and LRDR motifs(AILP1)
AT3G21230	0.439872	4.16062	0.000239555	0.00300482	4-coumarate:CoA ligase 5(4CL5)
AT5G21100	0.440826	6.22399	0.000972643	0.00946049	Plant L-ascorbate oxidase(AT5G21100)
AT1G54630	0.441652	7.16888	0.000368103	0.00428993	acyl carrier protein 3(ACP3)
AT3G03640	0.441848	5.48322	0.000553642	0.00596437	beta glucosidase 25(BGLU25)
AT1G74090	0.442314	4.97818	0.000149354	0.00204349	desulfo-glucosinolate sulfotransferase 18(SOT18)
AT5G17310	0.442558	6.28404	0.000741478	0.00760168	UDP-glucose pyrophosphorylase 2(UGP2)
AT3G06550	0.442726	6.33287	0.000195707	0.00255526	O-acetyltransferase family protein(RWA2)
AT5G40370	0.443171	6.44273	0.000380162	0.00440679	Glutaredoxin family protein(GRXC2)
AT1G53230	0.443596	4.75859	0.000276809	0.00339173	TEOSINTE BRANCHED 1, cycloidea and PCF transcription factor 3(TCP3)
AT1G28100	0.444312	4.71207	0.000132477	0.00185468	hypothetical protein(AT1G28100)
AT2G32560	0.444599	5.34449	0.000761301	0.00776692	F-box family protein(AT2G32560)
AT1G14690	0.444688	6.12585	0.000223494	0.00282997	microtubule-associated protein 65-7(MAP65-7)
AT3G50530	0.444913	7.22352	0.000407831	0.00467261	CDPK-related kinase(CRK)
AT4G17870	0.445819	5.53224	9.53286e-05	0.00140984	Polyketide cyclase/dehydrase and lipid transport superfamily protein(PYR1)
AT5G03140	0.44605	4.41784	0.000535666	0.0058178	Concanavalin A-like lectin protein kinase family protein(AT5G03140)
AT3G58790	0.446392	4.65643	0.000104283	0.00152181	galacturonosyltransferase 15(GAUT15)
AT5G48900	0.446788	7.30025	0.000995034	0.00963509	Pectin lyase-like superfamily protein(AT5G48900)
AT3G59140	0.447068	5.208	0.000838318	0.00838704	multidrug resistance-associated protein 14(ABCC10)
AT1G55140	0.447517	4.18963	0.000262841	0.00324624	Ribonuclease III family protein(AT1G55140)
AT2G44210	0.447808	5.51524	3.8695e-05	0.000653448	carboxyl-terminal peptidase (DUF239)(AT2G44210)
AT1G32860	0.447974	4.07702	0.000245985	0.00307481	Glycosyl hydrolase superfamily protein(AT1G32860)
AT1G55520	0.449811	4.98878	8.6363e-05	0.00129874	TATA binding protein 2(TBP2)
AT4G12980	0.449995	4.65891	5.13793e-05	0.000827715	Auxin-responsive family protein(AT4G12980)
AT5G63930	0.452651	4.1135	0.000497366	0.00546197	Leucine-rich repeat protein kinase family protein(AT5G63930)
AT1G47240	0.455207	4.66866	0.000234981	0.00295428	NRAMP metal ion transporter 2(NRAMP2)
AT5G20120	0.455382	4.37785	0.000187279	0.00246449	testis- and ovary-specific PAZ domain protein(AT5G20120)
AT5G45550	0.456341	5.44955	7.73099e-05	0.00117645	Mob1/phocein family protein(MOB1-like)
AT1G12050	0.456414	6.30625	9.69586e-05	0.00142644	fumarylacetoacetase(AT1G12050)
AT3G12610	0.456708	7.29909	4.70992e-05	0.00077136	Leucine-rich repeat (LRR) family protein(DRT100)
AT3G14410	0.457619	4.12127	0.000672227	0.00699632	Nucleotide/sugar transporter family protein(AT3G14410)
AT2G28950	0.457624	7.60303	0.000362095	0.00423583	expansin A6(EXPA6)
AT1G78680	0.457859	7.38213	3.16732e-05	0.000549406	gamma-glutamyl hydrolase 2(GGH2)
AT1G77320	0.45818	3.71129	0.000484689	0.00536354	transcription coactivator(MEI1)
AT1G29170	0.458605	5.04895	0.000173232	0.00230481	SCAR family protein(WAVE2)
AT1G74210	0.459012	5.12594	8.81119e-05	0.00131864	PLC-like phosphodiesterases superfamily protein(GDPD5)
AT5G66750	0.460121	4.85393	3.7697e-05	0.000638084	chromatin remodeling 1(CHR1)
AT3G27580	0.460385	3.95327	8.71535e-05	0.0013079	Protein kinase superfamily protein(ATPK7)
AT1G56140	0.460696	3.90721	0.000908346	0.00896367	Leucine-rich repeat transmembrane protein kinase(AT1G56140)
AT1G51940	0.461227	5.15835	7.12368e-05	0.00110024	protein kinase family protein / peptidoglycan-binding LysM domain-containing protein(LYK3)
AT2G39890	0.461282	6.43769	0.000360954	0.00422873	proline transporter 1(PROT1)
AT5G26570	0.461366	7.55791	9.54693e-05	0.00140984	chloroplastidic phosphoglucan, water dikinase (ATGWD3)(PWD)
AT4G13360	0.462094	5.64954	0.00024134	0.00302546	ATP-dependent caseinolytic (Clp) protease/crotonase family protein(AT4G13360)
AT1G19570	0.462372	9.53088	0.000134832	0.00187916	dehydroascorbate reductase(DHAR1)
AT2G35810	0.462807	4.13597	0.0010043	0.00970749	ureidoglycolate hydrolase(AT2G35810)
AT1G05060	0.463138	3.88371	0.000288595	0.00351629	coiled-coil protein(AT1G05060)
AT3G17250	0.464945	3.89623	0.000945048	0.00924179	Protein phosphatase 2C family protein(AT3G17250)
AT5G18200	0.466401	4.53923	0.000540145	0.00584888	putative galactose-1-phosphate uridyltransferase(AT5G18200)
AT5G59700	0.467173	3.67279	0.000551506	0.00595703	Protein kinase superfamily protein(AT5G59700)
AT1G72630	0.467264	4.06129	0.000254224	0.00315238	ELF4-like 2(ELF4-L2)
AT4G14680	0.468376	4.36116	6.26648e-05	0.000981824	Pseudouridine synthase/archaeosine transglycosylase-like family protein(APS3)
AT5G01630	0.468606	4.01889	0.000766712	0.00781477	BRCA2-like B(BRCA2B)
AT3G09390	0.469017	9.6765	0.000126185	0.00178269	metallothionein 2A(MT2A)
AT5G23280	0.469864	5.31031	0.000518425	0.00566171	TCP family transcription factor(AT5G23280)
AT1G06640	0.469918	6.0883	0.000248525	0.00310299	2-oxoglutarate (2OG) and Fe(II)-dependent oxygenase superfamily protein(AT1G06640)
AT3G22760	0.470341	4.70711	0.000526615	0.00573672	Tesmin/TSO1-like CXC domain-containing protein(SOL1)
AT1G11800	0.471188	3.99553	0.000683656	0.00709485	endonuclease/exonuclease/phosphatase family protein(AT1G11800)
AT5G63850	0.471316	6.92586	0.00023042	0.00290535	amino acid permease 4(AAP4)
AT5G25900	0.472659	5.73122	3.3409e-05	0.000575835	GA requiring 3(GA3)
AT5G63710	0.473183	3.9524	0.000210016	0.00269985	Leucine-rich repeat protein kinase family protein(AT5G63710)
AT4G38650	0.473919	3.86838	0.000928851	0.00912866	Glycosyl hydrolase family 10 protein(AT4G38650)
AT1G12880	0.474603	4.29656	0.0004855	0.00536696	nudix hydrolase homolog 12(NUDT12)
AT1G29530	0.474837	3.6402	0.000421017	0.00478078	hypothetical protein(AT1G29530)
AT5G16240	0.475728	5.42729	0.000359369	0.00421302	Plant stearoyl-acyl-carrier-protein desaturase family protein(AT5G16240)
AT5G47060	0.475768	5.05403	6.65506e-05	0.00103597	hypothetical protein (DUF581)(AT5G47060)
AT1G60740	0.475991	6.79403	7.70545e-05	0.00117421	Thioredoxin superfamily protein(AT1G60740)
AT4G39210	0.476474	5.52886	1.56026e-05	0.000299624	Glucose-1-phosphate adenylyltransferase family protein(APL3)
AT1G63160	0.476524	3.49012	0.000375731	0.00436709	replication factor C 2(RFC2)
AT1G54580	0.476717	7.79522	7.62005e-05	0.00116284	acyl carrier protein 2(ACP2)
AT1G15260	0.476754	5.91381	1.48131e-05	0.000287004	LOW protein: ATP-dependent RNA helicase-like protein(AT1G15260)
AT3G52470	0.477664	5.74502	1.84265e-05	0.000341757	Late embryogenesis abundant (LEA) hydroxyproline-rich glycoprotein family(AT3G52470)
AT5G65020	0.477831	6.51133	1.46723e-05	0.000285039	annexin 2(ANNAT2)
AT1G79530	0.477871	6.36413	6.9553e-05	0.00107961	glyceraldehyde-3-phosphate dehydrogenase of plastid 1(GAPCP-1)
AT2G26170	0.478269	4.42826	5.25905e-05	0.000844718	cytochrome P450, family 711, subfamily A, polypeptide 1(CYP711A1)
AT3G51420	0.478384	5.1997	0.000410686	0.00469789	strictosidine synthase-like 4(SSL4)
AT1G17100	0.479158	5.54145	0.000377861	0.00438716	SOUL heme-binding family protein(HBP1)
AT4G02540	0.480056	4.92241	0.000133425	0.00186554	Cysteine/Histidine-rich C1 domain family protein(AT4G02540)
AT5G24420	0.480708	7.74531	0.000168599	0.00225005	6-phosphogluconolactonase 5(PGL5)
AT1G61000	0.480753	3.74898	0.000723156	0.0074372	kinetochore protein(AT1G61000)
AT1G68260	0.481523	4.17588	0.000775138	0.00787846	Thioesterase superfamily protein(AT1G68260)
AT2G20700	0.482686	3.99978	0.000677597	0.00704207	LORELEI-LIKE-GPI ANCHORED PROTEIN 2(LLG2)
AT1G69120	0.483326	6.96743	8.8927e-05	0.00132718	K-box region and MADS-box transcription factor family protein(AP1)
AT4G24210	0.485323	4.50818	0.00014231	0.00196136	F-box family protein(SLY1)
AT2G16630	0.485976	5.82671	0.000239152	0.0030015	Pollen Ole e 1 allergen and extensin family protein(AT2G16630)
AT5G66590	0.486103	6.2764	0.000253491	0.00314868	CAP (Cysteine-rich secretory proteins, Antigen 5, and Pathogenesis-related 1 protein) superfamily protein(AT5G66590)
AT2G43780	0.486517	4.18958	0.00028788	0.00351152	cytochrome oxidase assembly protein(AT2G43780)
AT2G31070	0.486862	5.2337	0.00024281	0.00304039	TCP domain protein 10(TCP10)
AT5G43745	0.488855	5.67791	4.23569e-06	9.66547e-05	ion channel POLLUX-like protein, putative (DUF1012)(AT5G43745)
AT5G54240	0.491293	3.85637	0.000438684	0.00494516	membrane lipoprotein lipid attachment site-like protein, putative (DUF1223)(AT5G54240)
AT3G54140	0.491378	5.4478	9.93582e-05	0.00145779	peptide transporter 1(PTR1)
AT3G05120	0.4916	5.21883	2.27253e-05	0.000411293	alpha/beta-Hydrolases superfamily protein(GID1A)
AT2G24280	0.493393	6.26225	2.87571e-05	0.000504471	alpha/beta-Hydrolases superfamily protein(AT2G24280)
AT4G16360	0.493712	6.15341	1.74684e-05	0.000328763	SNF1-related protein kinase regulatory subunit beta-2(AT4G16360)
AT1G75280	0.493887	6.65298	5.90995e-05	0.000936102	NmrA-like negative transcriptional regulator family protein(AT1G75280)
AT3G46540	0.495164	4.64202	2.31234e-05	0.000417453	ENTH/VHS family protein(AT3G46540)
AT1G13280	0.495172	7.09274	0.000825817	0.0082964	allene oxide cyclase 4(AOC4)
AT1G16880	0.495527	7.65334	0.000100561	0.00147145	uridylyltransferase-like protein(ACR11)
AT2G46620	0.496176	4.77375	0.000107262	0.00155796	P-loop containing nucleoside triphosphate hydrolases superfamily protein(AT2G46620)
AT3G55730	0.496588	4.74483	8.34377e-05	0.00125998	myb domain protein 109(MYB109)
AT5G24760	0.497416	4.83299	2.47022e-05	0.000442275	GroES-like zinc-binding dehydrogenase family protein(AT5G24760)
AT5G23050	0.497426	6.27021	1.28325e-05	0.000254073	acyl-activating enzyme 17(AAE17)
AT5G03630	0.499686	6.88272	2.78933e-05	0.000492101	Pyridine nucleotide-disulfide oxidoreductase family protein(ATMDAR2)
AT1G79710	0.499863	3.38715	0.000965109	0.00940408	Major facilitator superfamily protein(AT1G79710)
AT4G03230	0.50001	4.033	2.62491e-05	0.000465744	G-type lectin S-receptor-like Serine/Threonine-kinase(AT4G03230)
AT2G04240	0.500559	5.11242	0.000151792	0.00206384	RING/U-box superfamily protein(XERICO)
AT5G20700	0.5008	8.10218	6.23102e-05	0.000977681	senescence-associated family protein, putative (DUF581)(AT5G20700)
AT2G25190	0.500867	4.14401	0.00062595	0.00659055	PPPDE putative thiol peptidase family protein(AT2G25190)
AT5G59810	0.501319	4.92762	1.72365e-05	0.000325529	Subtilase family protein(SBT5.4)
AT2G03980	0.501326	5.0917	0.000414478	0.00472631	GDSL-like Lipase/Acylhydrolase superfamily protein(AT2G03980)
AT5G45960	0.502171	5.95487	3.33966e-05	0.000575835	GDSL-like Lipase/Acylhydrolase superfamily protein(AT5G45960)
AT1G27980	0.502443	4.85275	0.000480451	0.00533448	dihydrosphingosine phosphate lyase(DPL1)
AT3G13450	0.502992	5.93231	2.32027e-05	0.000418433	Transketolase family protein(DIN4)
AT5G13240	0.504452	4.76046	7.46335e-06	0.000157851	transcription regulator(AT5G13240)
AT1G18880	0.504913	3.27096	0.000488933	0.00539667	Major facilitator superfamily protein(NRT1.9)
AT1G72300	0.505551	3.43095	0.000340655	0.00402188	Leucine-rich receptor-like protein kinase family protein(PSY1R)
AT3G12520	0.506426	3.95029	0.000316161	0.00377584	sulfate transporter 4;2(SULTR4;2)
AT3G16040	0.507234	4.47967	0.000485409	0.00536696	Translation machinery associated TMA7(AT3G16040)
AT1G35180	0.507384	6.0325	3.53166e-05	0.000603917	TRAM, LAG1 and CLN8 (TLC) lipid-sensing domain containing protein(AT1G35180)
AT5G63410	0.508086	5.93477	5.21289e-06	0.000116112	Leucine-rich repeat protein kinase family protein(AT5G63410)
AT3G05030	0.508454	5.7901	7.51204e-05	0.00114959	sodium hydrogen exchanger 2(NHX2)
AT2G24220	0.509961	3.567	0.000331946	0.00394698	purine permease 5(PUP5)
AT3G24560	0.510407	3.03636	0.000493103	0.0054344	Adenine nucleotide alpha hydrolases-like superfamily protein(RSY3)
AT2G29340	0.512881	6.1583	6.33676e-05	0.000992119	NAD-dependent epimerase/dehydratase family protein(AT2G29340)
AT3G09150	0.51399	4.26484	0.000150504	0.00205534	phytochromobilin:ferredoxin oxidoreductase, chloroplast / phytochromobilin synthase (HY2)(HY2)
AT2G29670	0.514096	5.29291	5.62258e-06	0.000123454	Tetratricopeptide repeat (TPR)-like superfamily protein(AT2G29670)
AT2G34490	0.514788	4.4055	3.61656e-05	0.000615525	cytochrome P450, family 710, subfamily A, polypeptide 2(CYP710A2)
AT5G20010	0.514894	8.01875	6.83682e-06	0.000146455	RAS-related nuclear protein-1(RAN-1)
AT4G24350	0.515158	3.26626	0.000436581	0.00493054	Phosphorylase superfamily protein(AT4G24350)
AT4G01900	0.517172	5.29634	7.78938e-06	0.000163947	nitrogen regulatory P-II-like protein(GLB1)
AT3G02050	0.517641	6.05064	2.20251e-06	5.42504e-05	K+ uptake transporter 3(KUP3)
AT4G38730	0.517882	4.30919	0.000208005	0.00268035	magnesium transporter, putative (DUF803)(AT4G38730)
AT1G14040	0.517924	5.01365	1.5405e-05	0.000296882	EXS (ERD1/XPR1/SYG1) family protein(AT1G14040)
AT5G24770	0.518212	10.4286	0.00014334	0.00197365	vegetative storage protein 2(VSP2)
AT2G45290	0.518213	5.9202	0.000223661	0.00282997	Transketolase(AT2G45290)
AT5G15860	0.518447	4.60191	0.000104993	0.00152807	prenylcysteine methylesterase(PCME)
AT5G38420	0.518548	8.97422	0.000469434	0.00523469	Ribulose bisphosphate carboxylase (small chain) family protein(RBCS2B)
AT2G44280	0.51864	4.10102	0.000264112	0.00326008	Major facilitator superfamily protein(AT2G44280)
AT3G01980	0.51923	7.26419	0.000110759	0.00159912	NAD(P)-binding Rossmann-fold superfamily protein(AT3G01980)
AT3G24360	0.519253	3.31688	0.000512125	0.00560137	ATP-dependent caseinolytic (Clp) protease/crotonase family protein(AT3G24360)
AT5G23530	0.519397	5.85382	5.7045e-06	0.000124786	carboxyesterase 18(CXE18)
AT3G59430	0.519879	3.51723	0.000299764	0.00362121	hypothetical protein(AT3G59430)
AT1G07350	0.520201	5.08242	0.000113387	0.00163163	RNA-binding (RRM/RBD/RNP motifs) family protein(SR45a)
AT4G14010	0.520736	4.33539	1.59343e-05	0.000303577	ralf-like 32(RALFL32)
AT2G17230	0.520977	5.10494	0.000231251	0.00291414	EXORDIUM like 5(EXL5)
AT1G14820	0.521437	5.1609	1.39284e-05	0.000272539	Sec14p-like phosphatidylinositol transfer family protein(AT1G14820)
AT2G35190	0.52224	5.22941	0.00028986	0.00352774	Putative plant snare 11(NPSN11)
AT1G70090	0.522263	5.39465	7.9264e-05	0.00120357	glucosyl transferase family 8(LGT8)
AT5G48880	0.52251	7.58592	0.000186366	0.00245397	peroxisomal 3-keto-acyl-CoA thiolase 2(KAT5)
AT4G11320	0.524446	7.77137	2.94417e-05	0.000513161	Papain family cysteine protease(AT4G11320)
AT3G01230	0.524516	6.31511	1.21171e-05	0.000240789	splicing regulatory glutamine/lysine-rich-like protein(AT3G01230)
AT1G20090	0.524522	6.15857	1.10398e-05	0.000221614	RHO-related protein from plants 2(ROP2)
AT1G18210	0.525098	6.3681	0.000125787	0.00177938	Calcium-binding EF-hand family protein(AT1G18210)
AT3G27810	0.525388	7.46291	2.12181e-05	0.0003853	myb domain protein 21(MYB21)
AT1G64270	0.525596	3.89921	0.000450288	0.00505758	hypothetical protein(AT1G64270)
AT2G17280	0.526585	5.4095	7.46332e-06	0.000157851	Phosphoglycerate mutase family protein(AT2G17280)
AT1G56080	0.527427	2.7931	0.000609727	0.00646996	interactor of constitutive active ROPs protein(AT1G56080)
AT2G22970	0.527428	6.42533	4.04911e-06	9.29795e-05	serine carboxypeptidase-like 11(SCPL11)
AT2G16530	0.527669	3.55864	0.000390747	0.00450303	3-oxo-5-alpha-steroid 4-dehydrogenase family protein(AT2G16530)
AT2G43910	0.528045	5.88952	1.81893e-05	0.00033889	HARMLESS TO OZONE LAYER 1(HOL1)
AT5G63950	0.528833	5.50806	4.86476e-06	0.000109573	chromatin remodeling 24(CHR24)
AT2G36050	0.529875	4.30152	0.000544833	0.00589376	ovate family protein 15(OFP15)
AT1G25275	0.530013	6.06758	3.46611e-05	0.000594581	thionin-like protein(AT1G25275)
AT3G15353	0.530619	9.11209	0.000625738	0.00659055	metallothionein 3(MT3)
AT3G23910	0.531117	5.28763	0.000156297	0.00211449	reverse transcriptase-like protein(AT3G23910)
AT4G32980	0.53172	4.1972	1.72919e-05	0.000326008	homeobox protein ATH1(ATH1)
AT3G54820	0.532112	6.13818	4.8437e-05	0.000789102	plasma membrane intrinsic protein 2;5(PIP2;5)
AT2G43550	0.533391	6.3206	5.22235e-06	0.000116112	scorpion toxin-like knottin superfamily protein(AT2G43550)
AT1G54820	0.533727	4.94454	9.61016e-06	0.000196551	Protein kinase superfamily protein(AT1G54820)
AT5G27000	0.534447	5.3214	6.79977e-06	0.000145805	kinesin 4(ATK4)
AT2G21940	0.534481	4.7102	0.00011633	0.00166515	shikimate kinase 1(SK1)
AT2G20100	0.53544	3.53368	0.000201641	0.00261699	basic helix-loop-helix (bHLH) DNA-binding superfamily protein(AT2G20100)
AT3G05910	0.536222	6.4223	1.51508e-06	3.91396e-05	Pectinacetylesterase family protein(AT3G05910)
AT5G56040	0.536992	6.25612	9.33064e-06	0.000192101	Leucine-rich receptor-like protein kinase family protein(AT5G56040)
AT4G09020	0.537705	6.62172	1.26217e-06	3.32392e-05	isoamylase 3(ISA3)
AT4G38460	0.537976	6.10777	5.0364e-05	0.000813775	geranylgeranyl reductase(GGR)
AT1G22410	0.538447	8.12073	0.000758049	0.00773737	Class-II DAHP synthetase family protein(AT1G22410)
AT3G61150	0.538695	5.66678	1.11032e-05	0.00022268	homeodomain GLABROUS 1(HDG1)
AT4G30060	0.538966	3.16502	0.000668182	0.0069609	Core-2/I-branching beta-1,6-N-acetylglucosaminyltransferase family protein(AT4G30060)
AT3G11280	0.539284	3.40762	0.000151757	0.00206384	Duplicated homeodomain-like superfamily protein(AT3G11280)
AT5G48640	0.539534	3.82467	0.000116307	0.00166515	Cyclin family protein(AT5G48640)
AT1G23060	0.539765	5.44853	0.000453052	0.00508074	hypothetical protein(MDP40)
AT4G23760	0.541329	3.28144	0.000562685	0.00605067	Cox19-like CHCH family protein(AT4G23760)
AT2G41540	0.541536	7.91949	8.95946e-05	0.00133456	6-phosphogluconate dehydrogenase family protein(GPDHC1)
AT3G16570	0.541659	5.39173	3.1379e-06	7.40941e-05	rapid alkalinization factor 23(RALF23)
AT4G26590	0.542033	4.26771	2.53677e-06	6.12324e-05	oligopeptide transporter 5(OPT5)
AT3G50660	0.542087	4.99049	6.27952e-06	0.000136266	Cytochrome P450 superfamily protein(DWF4)
AT1G56700	0.542144	5.98854	7.07337e-06	0.000151075	Peptidase C15, pyroglutamyl peptidase I-like protein(AT1G56700)
AT4G32710	0.542252	4.69776	4.1919e-05	0.000701836	Protein kinase superfamily protein(PERK14)
AT3G62820	0.543341	4.27977	0.000391422	0.00450842	Plant invertase/pectin methylesterase inhibitor superfamily protein(AT3G62820)
AT5G13960	0.544216	4.60243	8.11293e-06	0.000170097	histone-lysine N-methyltransferase, H3 lysine-9 specific SUVH4-like protein(SUVH4)
AT3G48740	0.544801	5.61445	4.74062e-05	0.000774558	Nodulin MtN3 family protein(SWEET11)
AT1G13910	0.545392	3.26697	0.00064689	0.00676506	Leucine-rich repeat (LRR) family protein(AT1G13910)
AT2G34510	0.547565	5.02609	4.56686e-05	0.000752474	choice-of-anchor C domain protein, putative (Protein of unknown function, DUF642)(AT2G34510)
AT4G13510	0.54889	5.93912	2.87929e-06	6.88871e-05	ammonium transporter 1;1(AMT1;1)
AT1G68760	0.548952	3.38808	7.43965e-05	0.00114254	nudix hydrolase 1(NUDX1)
AT1G80540	0.549385	2.74741	0.000631962	0.00663774	envelope glycoprotein B(AT1G80540)
AT3G27060	0.549454	6.29101	4.71553e-05	0.000771448	Ferritin/ribonucleotide reductase-like family protein(TSO2)
AT5G59470	0.550353	2.85849	0.000300043	0.00362121	Mannose-P-dolichol utilization defect 1 protein(AT5G59470)
AT1G69410	0.550441	5.93102	1.44792e-05	0.000281793	eukaryotic elongation factor 5A-3(ELF5A-3)
AT2G43340	0.55075	5.01861	1.50052e-06	3.8845e-05	hypothetical protein (DUF1685)(AT2G43340)
AT4G24670	0.552286	4.84492	8.54933e-06	0.000178214	tryptophan aminotransferase related 2(TAR2)
AT5G24860	0.553213	4.70586	2.82329e-05	0.000497284	flowering promoting factor 1(FPF1)
AT3G47340	0.553498	8.06381	4.36239e-06	9.93325e-05	glutamine-dependent asparagine synthase 1(ASN1)
AT2G15090	0.553774	5.13142	0.00010444	0.00152309	3-ketoacyl-CoA synthase 8(KCS8)
AT5G43600	0.553901	5.97093	2.36588e-06	5.78399e-05	ureidoglycolate amidohydrolase(UAH)
AT3G57520	0.553976	8.7027	0.000148802	0.00203901	seed imbibition 2(SIP2)
AT5G23400	0.554637	4.54074	0.000386121	0.00446394	Leucine-rich repeat (LRR) family protein(AT5G23400)
AT5G03390	0.555442	4.31223	1.87844e-06	4.72878e-05	hypothetical protein (DUF295)(AT5G03390)
AT5G56640	0.556449	3.24041	0.000115713	0.0016585	myo-inositol oxygenase 5(MIOX5)
AT3G59210	0.557996	3.20518	0.000121234	0.00172603	F-box/RNI-like superfamily protein(AT3G59210)
AT1G30210	0.558046	4.91613	3.67589e-05	0.000624231	TEOSINTE BRANCHED 1, cycloidea, and PCF family 24(TCP24)
AT3G18730	0.55901	3.62848	0.000899538	0.00890103	tetratricopeptide repeat (TPR)-containing protein(TSK)
AT1G14430	0.559015	2.90411	0.000706604	0.00728769	glyoxal oxidase-related protein(AT1G14430)
AT1G01630	0.559166	6.27704	3.31183e-05	0.000571732	Sec14p-like phosphatidylinositol transfer family protein(AT1G01630)
AT1G51340	0.559483	3.90596	0.00062734	0.00659558	MATE efflux family protein(AT1G51340)
AT1G13210	0.559873	4.73743	4.70197e-06	0.000106395	autoinhibited Ca2+/ATPase II(ACA.l)
AT1G10657	0.560489	4.28573	0.00102568	0.00990095	transmembrane protein(AT1G10657)
AT1G09000	0.561081	2.84143	0.000297813	0.00360431	NPK1-related protein kinase 1(NP1)
AT4G27580	0.562386	5.62698	0.000126466	0.00178549	phosphatidylinositol transfer SFH5-like protein(AT4G27580)
AT1G74940	0.56251	4.98025	4.13274e-07	1.22682e-05	cyclin-dependent kinase, putative (DUF581)(AT1G74940)
AT2G38120	0.562703	7.68695	1.249e-05	0.000247519	Transmembrane amino acid transporter family protein(AUX1)
AT5G08640	0.563458	7.99387	0.000171545	0.00228657	flavonol synthase 1(FLS1)
AT1G17430	0.563765	3.78953	0.000204681	0.00264538	alpha/beta-Hydrolases superfamily protein(AT1G17430)
AT4G24240	0.56394	4.29452	4.50563e-05	0.000744371	WRKY DNA-binding protein 7(WRKY7)
AT3G29770	0.564404	3.17209	0.000335362	0.00398004	methyl esterase 11(MES11)
AT1G77920	0.565231	3.56276	0.000482041	0.00534091	bZIP transcription factor family protein(TGA7)
AT1G28580	0.565974	6.21513	2.04345e-06	5.08519e-05	GDSL-like Lipase/Acylhydrolase superfamily protein(AT1G28580)
AT3G28050	0.566714	7.54107	7.20448e-06	0.000153272	nodulin MtN21 /EamA-like transporter family protein(UMAMIT41)
AT3G19553	0.567111	4.88768	6.62774e-07	1.88003e-05	Amino acid permease family protein(PUT5)
AT3G07410	0.567415	5.03512	3.13048e-07	9.59483e-06	RAB GTPase homolog A5B(RABA5b)
AT5G18370	0.567754	2.88389	0.000403325	0.00462832	disease resistance protein (TIR-NBS-LRR class) family protein(AT5G18370)
AT3G28100	0.568001	3.52832	0.000385989	0.00446394	nodulin MtN21 /EamA-like transporter family protein(UMAMIT45)
AT2G29320	0.569129	4.18439	0.000468383	0.00522834	NAD(P)-binding Rossmann-fold superfamily protein(AT2G29320)
AT1G58280	0.570801	2.80256	0.000922725	0.00907667	Phosphoglycerate mutase family protein(AT1G58280)
AT2G44670	0.571688	6.01302	1.31041e-05	0.000258743	senescence-associated family protein (DUF581)(AT2G44670)
AT3G52500	0.572442	7.27297	4.03877e-06	9.29061e-05	Eukaryotic aspartyl protease family protein(AT3G52500)
AT1G48600	0.57256	7.27095	3.35481e-05	0.000577772	S-adenosyl-L-methionine-dependent methyltransferases superfamily protein(PMEAMT)
AT4G27730	0.572896	4.34925	2.50799e-05	0.00044756	oligopeptide transporter 1(OPT6)
AT4G10280	0.573018	3.51721	5.89676e-05	0.000934695	RmlC-like cupins superfamily protein(AT4G10280)
AT5G15030	0.573068	3.29893	0.000122174	0.00173506	paired amphipathic helix Sin3-like protein(AT5G15030)
AT2G19572	0.573744	4.95012	0.000159836	0.00215027	ncRNA(AT2G19572)
AT1G68600	0.574353	5.97426	1.54789e-05	0.000297777	aluminum activated malate transporter family protein(AT1G68600)
AT1G70410	0.574756	6.31924	0.000141005	0.00195131	beta carbonic anhydrase 4(BCA4)
AT1G72830	0.574839	4.32472	4.60897e-05	0.000758837	nuclear factor Y, subunit A3(NF-YA3)
AT4G37870	0.575068	8.88632	5.54094e-06	0.000122193	phosphoenolpyruvate carboxykinase 1(PCK1)
AT1G25330	0.575515	5.34175	2.91472e-05	0.000509666	basic helix-loop-helix (bHLH) DNA-binding superfamily protein(CES)
AT1G44100	0.579891	6.22654	2.88978e-06	6.89859e-05	amino acid permease 5(AAP5)
AT1G08840	0.580563	4.09955	6.18246e-05	0.000971425	DNA replication helicase(emb2411)
AT4G17900	0.580685	4.99038	0.000524295	0.00571431	PLATZ transcription factor family protein(AT4G17900)
AT4G37560	0.58136	3.76952	0.000180117	0.00238688	Acetamidase/Formamidase family protein(AT4G37560)
AT3G26180	0.581645	5.68628	4.76875e-07	1.39276e-05	cytochrome P450, family 71, subfamily B, polypeptide 20(CYP71B20)
AT4G22730	0.581787	5.81913	1.57263e-06	4.04817e-05	Leucine-rich repeat protein kinase family protein(AT4G22730)
AT3G07460	0.584469	5.70227	1.43267e-06	3.73666e-05	transmembrane protein, putative (Protein of unknown function, DUF538)(AT3G07460)
AT1G11160	0.585297	2.69262	0.000653938	0.00682562	Transducin/WD40 repeat-like superfamily protein(AT1G11160)
AT5G56660	0.586077	3.96901	1.08582e-05	0.000218574	IAA-leucine resistant (ILR)-like 2(ILL2)
AT1G30410	0.58809	5.18232	4.27888e-05	0.000713147	multidrug resistance-associated protein 13(ABCC12)
AT5G20050	0.588442	4.04037	7.98608e-05	0.00120934	Protein kinase superfamily protein(AT5G20050)
AT5G26680	0.58913	3.86866	7.71404e-05	0.0011747	5'-3' exonuclease family protein(AT5G26680)
AT2G41475	0.589302	5.40142	5.62655e-06	0.000123454	Embryo-specific protein 3, (ATS3)(AT2G41475)
AT1G01370	0.590078	2.80137	0.00019635	0.00256072	Histone superfamily protein(HTR12)
AT3G16470	0.590123	9.0003	1.36771e-06	3.58014e-05	Mannose-binding lectin superfamily protein(JR1)
AT1G52400	0.590748	11.7104	2.59477e-06	6.24934e-05	beta glucosidase 18(BGLU18)
AT5G20830	0.591302	8.83021	0.000157462	0.00212737	sucrose synthase 1(SUS1)
AT3G10150	0.591572	2.36336	0.000712873	0.00734886	purple acid phosphatase 16(PAP16)
AT4G23690	0.59219	6.15864	1.33492e-05	0.000262626	Disease resistance-responsive (dirigent-like protein) family protein(DIR6)
AT5G35450	0.592908	3.38228	0.000980182	0.00952101	Disease resistance protein (CC-NBS-LRR class) family(AT5G35450)
AT2G19310	0.595003	3.622	0.000414475	0.00472631	HSP20-like chaperones superfamily protein(AT2G19310)
AT5G54250	0.595251	5.85662	3.41621e-06	8.02291e-05	cyclic nucleotide-gated cation channel 4(CNGC4)
AT2G18730	0.595416	5.92398	8.26555e-07	2.28778e-05	diacylglycerol kinase 3(DGK3)
AT2G30860	0.595901	8.14993	2.09197e-06	5.19997e-05	glutathione S-transferase PHI 9(GSTF9)
AT1G22540	0.596822	2.6161	0.000250922	0.003126	Major facilitator superfamily protein(AT1G22540)
AT4G08290	0.597615	6.20503	0.000158189	0.00213372	nodulin MtN21 /EamA-like transporter family protein(UMAMIT20)
AT3G44260	0.597693	3.0343	6.01653e-05	0.000949762	Polynucleotidyl transferase, ribonuclease H-like superfamily protein(CAF1a)
AT1G63840	0.597854	5.6337	5.39419e-06	0.000119321	RING/U-box superfamily protein(AT1G63840)
AT2G04160	0.59889	4.39785	0.000424662	0.00481713	Subtilisin-like serine endopeptidase family protein(AIR3)
AT1G75388	0.60026	5.65139	2.15989e-06	5.34432e-05
AT3G09910	0.600324	3.63125	3.61478e-06	8.42543e-05	RAB GTPase homolog C2B(RABC2b)
AT5G44870	0.600418	3.65615	1.49577e-05	0.000289289	Disease resistance protein (TIR-NBS-LRR class) family(LAZ5)
AT2G33770	0.601002	6.82667	1.7909e-05	0.000335601	phosphate 2(PHO2)
AT2G27960	0.601728	4.92233	4.23588e-06	9.66547e-05	cyclin-dependent kinase-subunit 1(CKS1)
AT5G07810	0.601877	3.79308	3.19376e-06	7.53311e-05	SNF2 domain-containing protein / helicase domain-containing protein / HNH endonuclease domain-containing protein(AT5G07810)
AT3G12700	0.602859	3.9079	5.17475e-06	0.000115641	Eukaryotic aspartyl protease family protein(NANA)
AT3G46940	0.603245	3.75755	1.66327e-05	0.000315498	DUTP-PYROPHOSPHATASE-LIKE 1(DUT1)
AT4G09460	0.603644	5.11805	1.45813e-05	0.000283525	myb domain protein 6(MYB6)
AT4G11130	0.604175	4.46302	5.21546e-08	1.9513e-06	RNA-dependent RNA polymerase 2(RDR2)
AT1G14990	0.604281	3.37681	0.000596535	0.00635214	transmembrane protein(AT1G14990)
AT5G07240	0.605302	4.30956	4.88113e-05	0.000793412	IQ-domain 24(IQD24)
AT5G39850	0.605575	4.97856	2.06501e-07	6.67821e-06	Ribosomal protein S4(AT5G39850)
AT5G40670	0.606033	5.23789	1.26217e-06	3.32392e-05	PQ-loop repeat family protein / transmembrane family protein(AT5G40670)
AT5G51810	0.606302	3.68551	0.00020749	0.00267689	gibberellin 20 oxidase 2(GA20OX2)
AT4G12910	0.606688	4.58692	2.77677e-07	8.64504e-06	serine carboxypeptidase-like 20(scpl20)
AT5G44020	0.606817	4.79057	0.00035798	0.00420194	HAD superfamily, subfamily IIIB acid phosphatase(AT5G44020)
AT2G46950	0.607069	4.26705	0.000148182	0.00203387	cytochrome P450, family 709, subfamily B, polypeptide 2(CYP709B2)
AT2G41640	0.608329	3.20269	0.000266155	0.00328156	Glycosyltransferase family 61 protein(AT2G41640)
AT5G02380	0.608369	10.2205	4.90526e-06	0.000110305	metallothionein 2B(MT2B)
AT3G12110	0.608463	5.92291	1.27302e-06	3.34437e-05	actin-11(ACT11)
AT4G12960	0.609919	6.52506	1.22321e-05	0.00024263	Gamma interferon responsive lysosomal thiol (GILT) reductase family protein(GILT)
AT5G45780	0.609932	2.77915	0.000372477	0.00433392	Leucine-rich repeat protein kinase family protein(AT5G45780)
AT1G23030	0.61039	4.97067	2.55047e-05	0.000454155	ARM repeat superfamily protein(AT1G23030)
AT1G72930	0.612859	4.21242	2.01912e-05	0.000369434	toll/interleukin-1 receptor-like protein(TIR)
AT3G14870	0.612879	4.04822	2.63122e-05	0.000466482	hypothetical protein (DUF641)(AT3G14870)
AT3G05400	0.615678	5.08178	3.5425e-05	0.000604817	Major facilitator superfamily protein(AT3G05400)
AT1G23010	0.615838	6.51967	0.000215952	0.00276307	Cupredoxin superfamily protein(LPR1)
AT5G04360	0.61589	5.06701	1.89049e-07	6.2063e-06	limit dextrinase(LDA)
AT5G24010	0.615896	4.66308	7.66408e-07	2.15149e-05	Protein kinase superfamily protein(AT5G24010)
AT3G21420	0.61703	5.13524	8.41933e-06	0.000175842	2-oxoglutarate (2OG) and Fe(II)-dependent oxygenase superfamily protein(LBO1)
AT1G29050	0.617252	6.28854	0.000267756	0.00329756	TRICHOME BIREFRINGENCE-LIKE 38(TBL38)
AT4G25830	0.617265	5.29592	6.03387e-07	1.73194e-05	Uncharacterized protein family (UPF0497)(AT4G25830)
AT5G23510	0.618188	2.02267	0.000981531	0.00952986	hypothetical protein(AT5G23510)
AT5G17450	0.618262	2.99411	0.000538442	0.00583334	Heavy metal transport/detoxification superfamily protein(HIPP21)
AT4G15540	0.619211	3.9944	0.000232652	0.00293009	EamA-like transporter family(UMAMIT38)
AT1G75390	0.619559	5.80971	1.1075e-06	2.95243e-05	basic leucine-zipper 44(bZIP44)
AT4G22010	0.620422	6.57265	9.79497e-06	0.000199578	SKU5 similar 4(sks4)
AT5G57887	0.620859	3.53685	9.48877e-06	0.000194489	transmembrane protein(AT5G57887)
AT5G53750	0.621127	3.58307	0.000411501	0.00470473	CBS domain-containing protein(AT5G53750)
AT5G10770	0.621438	8.55849	0.000229444	0.00289473	Eukaryotic aspartyl protease family protein(AT5G10770)
AT1G51520	0.622587	2.71405	0.000137287	0.00190726	RNA-binding (RRM/RBD/RNP motifs) family protein(AT1G51520)
AT2G32400	0.622796	4.49183	2.08515e-05	0.000380553	glutamate receptor 5(GLR5)
AT3G56240	0.623246	8.41068	7.7848e-07	2.18256e-05	copper chaperone(CCH)
AT1G06520	0.62326	6.46373	0.000810339	0.0081598	glycerol-3-phosphate acyltransferase 1(GPAT1)
AT5G42680	0.623532	4.3592	0.000291271	0.00354094	MIZU-KUSSEI-like protein (Protein of unknown function, DUF617)(AT5G42680)
AT5G45950	0.624395	8.85559	1.12147e-05	0.000224502	GDSL-like Lipase/Acylhydrolase superfamily protein(AT5G45950)
AT2G32390	0.625334	2.73519	0.000134091	0.00187245	glutamate receptor 3.5(GLR3.5)
AT2G44290	0.625551	3.20895	0.000300021	0.00362121	Bifunctional inhibitor/lipid-transfer protein/seed storage 2S albumin superfamily protein(AT2G44290)
AT2G37460	0.625797	4.58179	8.64565e-05	0.00129924	nodulin MtN21 /EamA-like transporter family protein(UMAMIT12)
AT3G19150	0.626227	3.43979	0.000500147	0.00548545	KIP-related protein 6(KRP6)
AT2G39710	0.627143	3.59518	3.07578e-06	7.28651e-05	Eukaryotic aspartyl protease family protein(AT2G39710)
AT1G72260	0.627299	8.14329	5.86798e-07	1.68736e-05	thionin 2.1(THI2.1)
AT5G16190	0.627772	4.5073	2.72008e-07	8.50516e-06	cellulose synthase like A11(CSLA11)
AT3G61210	0.628238	3.68587	7.1838e-06	0.000153132	S-adenosyl-L-methionine-dependent methyltransferases superfamily protein(AT3G61210)
AT1G18140	0.62974	4.17037	2.40032e-05	0.000431541	laccase 1(LAC1)
AT5G49960	0.631244	3.07147	0.000570871	0.00612656	ion channel protein(AT5G49960)
AT3G28080	0.63153	2.88918	0.000787725	0.00798591	nodulin MtN21 /EamA-like transporter family protein(UMAMIT47)
AT5G65710	0.632654	5.3771	3.55595e-07	1.07321e-05	HAESA-like 2(HSL2)
AT2G03310	0.632666	2.40191	0.000363034	0.00424224	transmembrane protein(AT2G03310)
AT4G01897	0.634506	3.84543	8.18694e-05	0.00123803	dihydroorotate dehydrogenase(AT4G01897)
AT4G25010	0.634991	5.01181	2.0101e-07	6.52982e-06	Nodulin MtN3 family protein(SWEET14)
AT1G29630	0.635242	3.95257	1.43203e-07	4.84033e-06	5'-3' exonuclease family protein(AT1G29630)
AT4G00870	0.635475	6.08815	1.34751e-08	5.67785e-07	basic helix-loop-helix (bHLH) DNA-binding superfamily protein(AT4G00870)
AT4G31500	0.636255	6.21554	1.54238e-07	5.17304e-06	cytochrome P450, family 83, subfamily B, polypeptide 1(CYP83B1)
AT5G04860	0.636827	5.1634	8.11006e-06	0.000170097	splicing factor 3A subunit(AT5G04860)
AT4G27860	0.636934	4.32211	5.22895e-07	1.51899e-05	vacuolar iron transporter (VIT) family protein(MEB1)
AT3G52290	0.637501	5.1975	4.27237e-07	1.26481e-05	IQ-domain 3(IQD3)
AT1G61680	0.640015	8.19756	0.000899227	0.00890103	terpene synthase 14(TPS14)
AT2G05810	0.640167	4.05274	6.01808e-05	0.000949762	ARM repeat superfamily protein(AT2G05810)
AT4G16447	0.64034	3.57678	0.000835148	0.00837063	hypothetical protein(AT4G16447)
AT4G17260	0.640388	4.87834	5.18903e-05	0.000835327	Lactate/malate dehydrogenase family protein(AT4G17260)
AT2G15570	0.641912	5.0134	1.30559e-07	4.44763e-06	Thioredoxin superfamily protein(ATHM3)
AT1G63260	0.642362	3.69609	3.82504e-05	0.000646947	tetraspanin10(TET10)
AT4G00150	0.642753	4.54306	4.74042e-09	2.17478e-07	GRAS family transcription factor(HAM3)
AT2G45280	0.643465	2.66928	7.13241e-05	0.00110081	RAS associated with diabetes protein 51C(RAD51C)
AT4G05110	0.643759	2.31499	0.000165225	0.0022132	equilibrative nucleoside transporter 6(ENT6)
AT5G13360	0.644415	3.03073	9.49279e-05	0.00140514	Auxin-responsive GH3 family protein(AT5G13360)
AT1G67865	0.644667	7.46414	4.00984e-06	9.23711e-05	hypothetical protein(AT1G67865)
AT3G01410	0.645759	3.90377	0.000165935	0.00222134	Polynucleotidyl transferase, ribonuclease H-like superfamily protein(AT3G01410)
AT3G07470	0.64609	5.03978	6.487e-06	0.000140347	transmembrane protein, putative (Protein of unknown function, DUF538)(AT3G07470)
AT3G45230	0.6464	3.76443	2.13007e-06	5.28412e-05	hydroxyproline-rich glycoprotein family protein(AT3G45230)
AT1G78770	0.647793	3.74811	8.18978e-07	2.27552e-05	anaphase promoting complex 6(APC6)
AT1G78780	0.64807	3.6273	1.07565e-05	0.000216728	pathogenesis-related family protein(AT1G78780)
AT3G07010	0.648596	7.17326	4.88529e-08	1.84046e-06	Pectin lyase-like superfamily protein(AT3G07010)
AT2G20340	0.648801	4.31685	3.64433e-05	0.000619764	Pyridoxal phosphate (PLP)-dependent transferases superfamily protein(AAS)
AT4G25000	0.650309	3.99079	0.000859506	0.00856575	alpha-amylase-like protein(AMY1)
AT4G22840	0.650581	3.06647	2.34811e-05	0.000422504	Sodium Bile acid symporter family(AT4G22840)
AT5G07660	0.65142	4.14422	8.67214e-06	0.000180552	structural maintenance of chromosomes 6A(SMC6A)
AT3G20520	0.653496	5.24578	1.80456e-05	0.000337286	SHV3-like 3(SVL3)
AT1G63800	0.653931	4.77707	4.82769e-06	0.000108899	ubiquitin-conjugating enzyme 5(UBC5)
AT2G38540	0.655969	11.5874	7.63427e-08	2.74278e-06	lipid transfer protein 1(LP1)
AT1G68610	0.656172	2.86217	0.000611389	0.00648442	PLANT CADMIUM RESISTANCE 11(PCR11)
AT2G32120	0.657573	2.7342	0.000273983	0.00336177	heat-shock protein 70T-2(HSP70T-2)
AT4G03070	0.657863	3.00274	0.000575922	0.00616552	2-oxoglutarate (2OG) and Fe(II)-dependent oxygenase superfamily protein(AOP1)
AT1G02070	0.658253	2.72391	0.000194393	0.00254117	zinc ion-binding protein(AT1G02070)
AT1G75290	0.66111	3.51657	0.000488337	0.00539283	NAD(P)-binding Rossmann-fold superfamily protein(AT1G75290)
AT1G80190	0.661668	2.34661	0.000720285	0.00741272	partner of SLD five 1(PSF1)
AT3G20100	0.662452	6.96643	7.35954e-08	2.65727e-06	cytochrome P450, family 705, subfamily A, polypeptide 19(CYP705A19)
AT3G13640	0.663919	3.97947	1.31816e-05	0.000260036	RNAse l inhibitor protein 1(ABCE1)
AT1G17190	0.663945	4.49371	1.7181e-06	4.38621e-05	glutathione S-transferase tau 26(GSTU26)
AT4G14570	0.663985	5.58492	3.53268e-09	1.6875e-07	acylaminoacyl-peptidase-like protein(AARE)
AT1G18590	0.664674	3.05105	3.53861e-05	0.000604629	sulfotransferase 17(SOT17)
AT3G03700	0.665936	2.1863	0.000428235	0.00485258	Plasma-membrane choline transporter family protein(AT3G03700)
AT3G14310	0.666158	7.65753	3.72896e-05	0.000632174	pectin methylesterase 3(PME3)
AT1G06460	0.670338	5.48237	4.78936e-09	2.1926e-07	alpha-crystallin domain 32.1(ACD32.1)
AT4G40010	0.670788	3.24559	0.00101165	0.00976981	SNF1-related protein kinase 2.7(SNRK2.7)
AT3G55870	0.671315	4.97397	0.000571973	0.00613535	ADC synthase superfamily protein(AT3G55870)
AT5G62520	0.671876	2.19837	0.000456201	0.00511077	similar to RCD one 5(SRO5)
AT5G08260	0.671927	7.09225	4.2245e-08	1.60827e-06	serine carboxypeptidase-like 35(scpl35)
AT5G18240	0.672944	3.14089	7.93136e-05	0.00120357	myb-related protein 1(MYR1)
AT1G26210	0.67295	3.22417	0.000292027	0.00354814	SOB five-like 1(SOFL1)
AT5G20670	0.673045	2.95551	9.37174e-06	0.000192765	DUF1677 family protein (DUF1677)(AT5G20670)
AT5G37740	0.673692	4.36776	3.84656e-07	1.14973e-05	Calcium-dependent lipid-binding (CaLB domain) family protein(AT5G37740)
AT3G26700	0.673746	3.14182	1.4686e-05	0.00028505	Protein kinase superfamily protein(AT3G26700)
AT5G64850	0.675057	5.31823	1.20467e-05	0.000239608	sorbin/SH3 domain protein(AT5G64850)
AT3G50060	0.675205	4.22483	0.00010496	0.00152807	myb domain protein 77(MYB77)
AT4G21480	0.678083	4.03032	1.74097e-07	5.77662e-06	sugar transporter protein 12(STP12)
AT4G01080	0.678422	6.76602	1.82988e-09	9.21311e-08	TRICHOME BIREFRINGENCE-LIKE 26(TBL26)
AT5G19060	0.678945	4.02291	2.41061e-06	5.86438e-05	cytochrome P450 family protein(AT5G19060)
AT1G78000	0.679382	3.37957	0.000202149	0.00262045	sulfate transporter 1;2(SULTR1;2)
AT3G10525	0.679932	5.63681	4.54159e-09	2.10582e-07	LOSS OF GIANT CELLS FROM ORGANS(LGO)
AT4G12290	0.680607	6.9225	7.11071e-06	0.000151723	Copper amine oxidase family protein(AT4G12290)
AT1G68570	0.681291	8.56721	7.43147e-08	2.67434e-06	Major facilitator superfamily protein(AT1G68570)
AT4G37450	0.683384	4.73539	5.72232e-05	0.000911037	arabinogalactan protein 18(AGP18)
AT1G25230	0.683546	6.50801	8.44491e-08	2.98947e-06	Calcineurin-like metallo-phosphoesterase superfamily protein(AT1G25230)
AT5G50800	0.684242	4.78929	0.00045159	0.00506696	Nodulin MtN3 family protein(SWEET13)
AT3G15720	0.685445	2.93488	2.64339e-05	0.000467877	Pectin lyase-like superfamily protein(AT3G15720)
AT4G18930	0.686028	3.95166	8.63971e-08	3.05107e-06	RNA ligase/cyclic nucleotide phosphodiesterase family protein(AT4G18930)
AT2G45560	0.687328	6.58216	3.64253e-07	1.09782e-05	cytochrome P450, family 76, subfamily C, polypeptide 1(CYP76C1)
AT4G39950	0.68892	4.3029	1.46494e-06	3.81164e-05	cytochrome P450, family 79, subfamily B, polypeptide 2(CYP79B2)
AT3G53140	0.689162	4.01212	0.00026682	0.0032879	O-methyltransferase family protein(AT3G53140)
AT3G44310	0.690743	9.78655	8.56621e-07	2.35897e-05	nitrilase 1(NIT1)
AT4G10380	0.692284	4.10263	7.7195e-06	0.000162658	NOD26-like intrinsic protein 5;1(NIP5;1)
AT4G15620	0.693116	5.85894	0.000696265	0.0072016	Uncharacterized protein family (UPF0497)(AT4G15620)
AT2G39180	0.693278	2.19706	0.000287181	0.00350694	CRINKLY4 related 2(CCR2)
AT1G75110	0.693728	3.81924	1.66964e-07	5.58261e-06	Nucleotide-diphospho-sugar transferase family protein(RRA2)
AT4G36032	0.69375	3.49788	2.22478e-05	0.000403322	ncRNA(AT4G36032)
AT2G19130	0.694557	3.32428	2.99497e-05	0.000521595	S-locus lectin protein kinase family protein(AT2G19130)
AT2G43530	0.695781	5.89718	7.1165e-09	3.15159e-07	scorpion toxin-like knottin superfamily protein(AT2G43530)
AT4G02130	0.696597	4.47441	2.07908e-05	0.000379764	galacturonosyltransferase 6(GATL6)
AT5G67160	0.696865	4.51166	1.86717e-08	7.73237e-07	HXXXD-type acyl-transferase family protein(EPS1)
AT4G24380	0.69808	7.26749	1.10078e-08	4.7489e-07	dihydrofolate reductase(AT4G24380)
AT4G39955	0.698842	3.65946	1.53039e-07	5.14079e-06	alpha/beta-Hydrolases superfamily protein(AT4G39955)
AT3G55740	0.699006	4.54612	4.50348e-08	1.70551e-06	proline transporter 2(PROT2)
AT5G38320	0.699987	2.29934	0.000417508	0.00475836	hypothetical protein(AT5G38320)
AT3G12750	0.700649	4.0293	6.12918e-05	0.000963791	zinc transporter 1 precursor(ZIP1)
AT5G13580	0.702912	5.1092	2.78853e-10	1.65784e-08	ABC-2 type transporter family protein(ABCG6)
AT3G45940	0.703912	3.45155	4.86767e-06	0.000109573	Glycosyl hydrolases family 31 protein(AT3G45940)
AT4G25240	0.705054	3.59781	0.000513443	0.00561296	SKU5 similar 1(SKS1)
AT5G16440	0.705106	7.21288	4.51257e-07	1.32867e-05	isopentenyl diphosphate isomerase 1(IPP1)
AT1G52750	0.705653	4.14661	4.50739e-05	0.000744371	alpha/beta-Hydrolases superfamily protein(AT1G52750)
AT1G52030	0.706784	10.196	7.75597e-09	3.42082e-07	myrosinase-binding protein 2(MBP2)
AT4G19420	0.70723	6.776	3.1798e-08	1.2417e-06	Pectinacetylesterase family protein(AT4G19420)
AT3G62610	0.709005	1.9122	0.000105686	0.00153712	myb domain protein 11(MYB11)
AT1G30280	0.710819	4.51818	1.54224e-08	6.42354e-07	Chaperone DnaJ-domain superfamily protein(AT1G30280)
AT1G21460	0.710826	7.33906	1.91238e-06	4.80764e-05	Nodulin MtN3 family protein(SWEET1)
AT4G37520	0.71168	4.12025	2.77675e-07	8.64504e-06	Peroxidase superfamily protein(AT4G37520)
AT3G24810	0.712411	2.24237	0.000115012	0.00165063	Cyclin-dependent kinase inhibitor family protein(ICK3)
AT1G65800	0.715167	2.86192	0.00100059	0.00968028	receptor kinase 2(RK2)
AT3G28340	0.717886	2.47805	0.000347805	0.00410183	galacturonosyltransferase-like 10(GATL10)
AT1G07050	0.719567	3.93689	4.33227e-07	1.28079e-05	CCT motif family protein(AT1G07050)
AT3G09660	0.71988	2.46886	0.000123828	0.00175444	minichromosome maintenance 8(MCM8)
AT4G11990	0.720504	2.35816	4.01343e-05	0.000675007	Cell cycle regulated microtubule associated protein(AT4G11990)
AT1G55740	0.722216	2.93775	9.64305e-05	0.00142156	seed imbibition 1(SIP1)
AT2G47160	0.722638	6.77872	9.20961e-06	0.00018979	HCO3- transporter family(BOR1)
AT1G49130	0.723137	4.32428	6.04072e-09	2.72523e-07	B-box type zinc finger protein with CCT domain-containing protein(BBX17)
AT2G01120	0.723425	3.52301	0.000121217	0.00172603	origin recognition complex subunit 4(ORC4)
AT2G14050	0.724558	2.94281	2.88916e-06	6.89859e-05	minichromosome maintenance 9(MCM9)
AT4G00780	0.72642	5.37823	6.1697e-07	1.76393e-05	TRAF-like family protein(AT4G00780)
AT3G17070	0.726466	3.83526	2.42761e-09	1.19454e-07	Peroxidase family protein(AT3G17070)
AT5G53550	0.727556	5.42623	2.85361e-09	1.38531e-07	YELLOW STRIPE like 3(YSL3)
AT1G65450	0.730494	6.29369	1.91602e-07	6.27113e-06	HXXXD-type acyl-transferase family protein(GLC)
AT1G65150	0.73091	4.25809	1.76605e-07	5.84197e-06	TRAF-like family protein(AT1G65150)
AT4G21590	0.735362	5.32611	1.98178e-08	8.08357e-07	endonuclease 3(ENDO3)
AT2G17470	0.736813	3.76131	2.53966e-08	1.01306e-06	aluminum activated malate transporter family protein(ALMT6)
AT3G23570	0.737566	4.11829	2.57571e-07	8.11218e-06	alpha/beta-Hydrolases superfamily protein(AT3G23570)
AT3G10320	0.73909	5.61892	6.41365e-06	0.000138898	Glycosyltransferase family 61 protein(AT3G10320)
AT1G53130	0.739931	4.71564	6.71134e-06	0.00014448	Stigma-specific Stig1 family protein(GRI)
AT4G33490	0.740722	4.29767	1.60946e-09	8.1411e-08	Eukaryotic aspartyl protease family protein(AT4G33490)
AT2G17650	0.741244	3.3679	0.000131078	0.00183984	AMP-dependent synthetase and ligase family protein(AT2G17650)
AT4G04955	0.741465	5.20561	4.41415e-10	2.50752e-08	allantoinase(ALN)
AT2G42300	0.742622	5.83323	2.21844e-10	1.33722e-08	basic helix-loop-helix (bHLH) DNA-binding superfamily protein(AT2G42300)
AT1G21550	0.743624	2.19025	0.000423793	0.00480978	Calcium-binding EF-hand family protein(AT1G21550)
AT1G54790	0.743939	3.75758	1.13721e-05	0.000227233	GDSL-like Lipase/Acylhydrolase superfamily protein(AT1G54790)
AT5G47910	0.744548	6.72262	8.3269e-09	3.65038e-07	respiratory burst oxidase homologue D(RBOHD)
AT1G16705	0.746307	3.98896	5.59918e-06	0.000123102	p300/CBP acetyltransferase-related protein-like protein(AT1G16705)
AT5G40348	0.747253	5.4276	3.49459e-06	8.17161e-05	ncRNA(AT5G40348)
AT3G25570	0.747534	2.15607	0.00015494	0.00210138	Adenosylmethionine decarboxylase family protein(AT3G25570)
AT4G30140	0.748396	6.10122	5.17986e-06	0.000115641	GDSL-like Lipase/Acylhydrolase superfamily protein(CDEF1)
AT2G27060	0.752838	4.88965	4.09964e-08	1.56624e-06	Leucine-rich repeat protein kinase family protein(AT2G27060)
AT5G07580	0.753579	4.47327	8.31139e-10	4.53158e-08	ethylene-responsive transcription factor(AT5G07580)
AT5G22500	0.753608	7.46724	6.77198e-07	1.91843e-05	fatty acid reductase 1(FAR1)
AT4G35750	0.753783	6.711	1.21787e-11	9.11305e-10	SEC14 cytosolic factor family protein / phosphoglyceride transfer family protein(AT4G35750)
AT3G62040	0.754384	3.2837	3.50545e-05	0.000600856	Haloacid dehalogenase-like hydrolase (HAD) superfamily protein(AT3G62040)
AT1G15380	0.755373	4.90014	5.74941e-07	1.65907e-05	Lactoylglutathione lyase / glyoxalase I family protein(GLYI4)
AT2G32795	0.756626	1.89054	0.000135529	0.00188646	ncRNA(AT2G32795)
AT4G35770	0.757369	3.08113	2.92293e-05	0.000510689	Rhodanese/Cell cycle control phosphatase superfamily protein(SEN1)
AT2G21260	0.758249	2.0018	0.000381365	0.00441838	NAD(P)-linked oxidoreductase superfamily protein(AT2G21260)
AT2G25790	0.759482	4.03818	6.60951e-08	2.43339e-06	Leucine-rich receptor-like protein kinase family protein(AT2G25790)
AT5G10380	0.760049	4.79374	1.3776e-07	4.67094e-06	RING/U-box superfamily protein(RING1)
AT1G07440	0.762047	5.65801	2.09565e-11	1.50582e-09	NAD(P)-binding Rossmann-fold superfamily protein(AT1G07440)
AT1G35260	0.762574	2.49851	0.000158663	0.00213717	MLP-like protein 165(MLP165)
AT1G44800	0.764649	6.09271	3.29853e-06	7.76278e-05	nodulin MtN21 /EamA-like transporter family protein(SIAR1)
AT2G40080	0.765084	4.02412	1.03387e-06	2.77317e-05	EARLY FLOWERING-like protein (DUF1313)(ELF4)
AT5G40360	0.766419	2.27929	0.000290201	0.00352991	myb domain protein 115(MYB115)
AT1G24575	0.766843	4.57923	5.86452e-09	2.65125e-07	DEAD-box ATP-dependent RNA helicase-like protein(AT1G24575)
AT1G29660	0.768128	4.42119	7.12019e-05	0.00110024	GDSL-like Lipase/Acylhydrolase superfamily protein(AT1G29660)
AT5G02430	0.771806	3.94254	7.86331e-07	2.19889e-05	Transducin/WD40 repeat-like superfamily protein(AT5G02430)
AT3G13730	0.774677	2.5469	5.4617e-05	0.000874678	cytochrome P450, family 90, subfamily D, polypeptide 1(CYP90D1)
AT1G50620	0.774846	5.193	8.93649e-12	6.78048e-10	RING/FYVE/PHD zinc finger superfamily protein(AT1G50620)
AT1G02470	0.775144	5.49921	1.2522e-08	5.32801e-07	Polyketide cyclase/dehydrase and lipid transport superfamily protein(AT1G02470)
AT1G70230	0.775292	2.8677	0.000143749	0.00197803	TRICHOME BIREFRINGENCE-LIKE 27(TBL27)
AT2G32280	0.775295	3.18028	1.92349e-05	0.000354629	GPI inositol-deacylase C, putative (DUF1218)(AT2G32280)
AT1G07280	0.775336	5.37574	7.91312e-12	6.04629e-10	Tetratricopeptide repeat (TPR)-like superfamily protein(AT1G07280)
AT1G22380	0.775936	6.65958	0.000480764	0.00533448	UDP-glucosyl transferase 85A3(UGT85A3)
AT1G71890	0.777604	2.38759	0.000298829	0.00361258	Major facilitator superfamily protein(SUC5)
AT4G36410	0.778045	2.70685	0.000286263	0.00349769	ubiquitin-conjugating enzyme 17(UBC17)
AT2G28650	0.779418	2.32314	1.86358e-05	0.000344755	exocyst subunit exo70 family protein H8(EXO70H8)
AT2G40970	0.77942	2.76175	5.114e-05	0.000825084	Homeodomain-like superfamily protein(MYBC1)
AT4G29140	0.779538	2.45577	0.000612505	0.00648675	MATE efflux family protein(ADS1)
AT3G26490	0.779826	2.48196	2.42517e-05	0.000435287	Phototropic-responsive NPH3 family protein(AT3G26490)
AT3G20130	0.779878	2.56891	1.71993e-05	0.0003252	cytochrome P450, family 705, subfamily A, polypeptide 22(CYP705A22)
AT2G19910	0.781062	4.67105	1.7569e-10	1.08618e-08	RNA-dependent RNA polymerase family protein(AT2G19910)
AT5G65730	0.781147	6.93068	2.88703e-05	0.000505637	xyloglucan endotransglucosylase/hydrolase 6(XTH6)
AT3G63010	0.781813	3.68103	2.56344e-08	1.02067e-06	alpha/beta-Hydrolases superfamily protein(GID1B)
AT1G69310	0.78228	2.91428	3.97341e-05	0.000668914	WRKY DNA-binding protein 57(WRKY57)
AT5G41550	0.783129	2.41705	2.61683e-05	0.000465071	Disease resistance protein (TIR-NBS-LRR class) family(AT5G41550)
AT3G12145	0.785337	9.47604	6.32678e-07	1.80172e-05	Leucine-rich repeat (LRR) family protein(FLR1)
AT1G52040	0.788627	8.64814	6.66894e-12	5.24333e-10	myrosinase-binding protein 1(MBP1)
AT5G23010	0.788733	2.47707	0.000222977	0.00282769	methylthioalkylmalate synthase 1(MAM1)
AT4G37800	0.789941	5.60929	1.71624e-06	4.38621e-05	xyloglucan endotransglucosylase/hydrolase 7(XTH7)
AT3G18630	0.79037	1.71456	9.32663e-05	0.00138149	uracil dna glycosylase(UNG)
AT1G27880	0.791842	2.5503	1.54247e-05	0.000296997	DEAD/DEAH box RNA helicase family protein(AT1G27880)
AT3G10985	0.79391	7.18422	2.99635e-11	2.10423e-09	senescence associated gene 20(SAG20)
AT1G71691	0.795043	1.49652	0.000988445	0.00957984	GDSL-like Lipase/Acylhydrolase superfamily protein(AT1G71691)
AT3G58200	0.796034	2.92005	4.74294e-06	0.00010721	TRAF-like family protein(AT3G58200)
AT5G03120	0.796063	3.32134	5.78791e-05	0.000920129	transmembrane protein(AT5G03120)
AT1G33560	0.796291	4.60044	5.31658e-06	0.000117845	Disease resistance protein (CC-NBS-LRR class) family(ADR1)
AT3G22510	0.7964	4.12299	1.03551e-09	5.53465e-08	Pre-rRNA-processing protein TSR2, conserved region(AT3G22510)
AT5G28020	0.798491	3.84343	5.87077e-07	1.68736e-05	cysteine synthase D2(CYSD2)
AT4G28900	0.802821	3.03006	0.000155319	0.00210388	hypothetical protein(AT4G28900)
AT1G60930	0.803374	3.43866	3.18151e-08	1.2417e-06	RECQ helicase L4B(RECQ4B)
AT2G03530	0.803782	3.49272	3.63319e-09	1.72895e-07	ureide permease 2(UPS2)
AT5G47920	0.804156	1.78139	0.000913092	0.00900231	transcription elongation factor(AT5G47920)
AT4G16370	0.804634	6.36992	1.51026e-11	1.11094e-09	oligopeptide transporter(OPT3)
AT1G26540	0.80486	4.10178	1.06632e-09	5.61627e-08	Agenet domain-containing protein(AT1G26540)
AT4G00165	0.808731	2.95231	0.000159136	0.00214221	Bifunctional inhibitor/lipid-transfer protein/seed storage 2S albumin superfamily protein(AT4G00165)
AT3G11430	0.808946	6.70269	1.08493e-07	3.75485e-06	glycerol-3-phosphate acyltransferase 5(GPAT5)
AT3G17330	0.809047	4.91025	5.63149e-13	5.13459e-11	evolutionarily conserved C-terminal region 6(ECT6)
AT1G10020	0.810678	5.03517	0.000957452	0.00935046	formin-like protein (DUF1005)(AT1G10020)
AT4G21910	0.810981	7.7982	7.45381e-12	5.73609e-10	MATE efflux family protein(AT4G21910)
AT1G25510	0.812332	5.68746	1.11447e-10	7.03025e-09	Eukaryotic aspartyl protease family protein(AT1G25510)
AT2G27430	0.813001	2.03447	2.01852e-05	0.000369434	ARM repeat superfamily protein(AT2G27430)
AT4G38420	0.814131	2.38226	2.308e-05	0.000417015	SKU5 similar 9(sks9)
AT2G17880	0.815263	7.25466	1.75868e-06	4.46877e-05	Chaperone DnaJ-domain superfamily protein(AT2G17880)
AT3G62150	0.817267	2.38087	0.000275847	0.00338185	P-glycoprotein 21(ABCB21)
AT5G50040	0.818714	3.69077	4.32619e-05	0.000718823	Plant invertase/pectin methylesterase inhibitor superfamily protein(AT5G50040)
AT4G30290	0.820099	5.40756	1.46448e-08	6.12315e-07	xyloglucan endotransglucosylase/hydrolase 19(XTH19)
AT1G55200	0.820625	4.20768	4.42215e-09	2.05483e-07	kinase with adenine nucleotide alpha hydrolases-like domain-containing protein(AT1G55200)
AT2G40435	0.822361	2.10659	0.000912379	0.00899937	transcription factor SCREAM-like protein(AT2G40435)
AT3G14620	0.823095	5.25976	3.48508e-06	8.15816e-05	cytochrome P450, family 72, subfamily A, polypeptide 8(CYP72A8)
AT5G12110	0.823265	2.97875	5.71503e-07	1.65135e-05	elongation factor 1-beta 1(AT5G12110)
AT5G67340	0.82354	4.63297	0.000149565	0.00204509	ARM repeat superfamily protein(AT5G67340)
AT3G16720	0.825189	3.65765	1.91354e-08	7.87928e-07	TOXICOS EN LEVADURA 2(ATL2)
AT1G72600	0.826393	2.30911	2.55059e-06	6.14976e-05	hydroxyproline-rich glycoprotein family protein(AT1G72600)
AT4G30610	0.826455	4.47559	8.77018e-13	7.7363e-11	alpha/beta-Hydrolases superfamily protein(BRS1)
AT4G17480	0.826598	3.89953	2.11703e-10	1.28323e-08	alpha/beta-Hydrolases superfamily protein(AT4G17480)
AT1G72940	0.827024	2.66255	0.000131985	0.00184899	Toll-Interleukin-Resistance (TIR) domain-containing protein(AT1G72940)
AT1G55020	0.828276	7.8791	1.82086e-05	0.00033889	lipoxygenase 1(LOX1)
AT3G44320	0.828954	3.27334	0.000467124	0.00521967	nitrilase 3(NIT3)
AT1G55915	0.829024	2.2177	6.99563e-06	0.000149709	zinc ion binding protein(AT1G55915)
AT3G43800	0.829768	3.97183	2.13636e-07	6.86741e-06	glutathione S-transferase tau 27(GSTU27)
AT1G64405	0.831232	3.18713	4.42061e-08	1.67705e-06	hypothetical protein(AT1G64405)
AT1G72430	0.832254	2.61914	1.42637e-05	0.000278348	SAUR-like auxin-responsive protein family(AT1G72430)	SAUR78
AT3G57950	0.833596	1.86639	0.000354474	0.00416689	cotton fiber protein(AT3G57950)
AT5G17860	0.834663	6.1228	1.38046e-08	5.80544e-07	calcium exchanger 7(CAX7)
AT1G66120	0.834767	7.39592	0.000134322	0.00187332	AMP-dependent synthetase and ligase family protein(AAE11)
AT3G26960	0.836824	3.21834	3.42387e-08	1.32912e-06	Pollen Ole e 1 allergen and extensin family protein(AT3G26960)
AT3G12000	0.836888	6.66397	3.45675e-06	8.10935e-05	S-locus related protein SLR1, putative (S1)(AT3G12000)
AT1G29490	0.838016	1.76955	3.51187e-05	0.00060148	SAUR-like auxin-responsive protein family(AT1G29490)	SAUR68
AT5G53370	0.838022	4.504	3.45944e-09	1.66084e-07	pectin methylesterase PCR fragment F(PMEPCRF)
AT1G55260	0.838738	8.3853	1.40917e-11	1.04365e-09	Bifunctional inhibitor/lipid-transfer protein/seed storage 2S albumin superfamily protein(AT1G55260)
AT5G26310	0.839643	3.22573	0.00033635	0.00398623	UDP-Glycosyltransferase superfamily protein(UGT72E3)
AT1G24070	0.840527	6.73556	7.87087e-13	6.99991e-11	cellulose synthase-like A10(CSLA10)
AT3G28070	0.841249	4.10744	5.62915e-10	3.13212e-08	nodulin MtN21 /EamA-like transporter family protein(UMAMIT46)
AT1G53233	0.841255	3.33929	0.000960009	0.00936279	ncRNA(AT1G53233)
AT3G54120	0.841509	2.07411	0.000289603	0.00352659	Reticulon family protein(AT3G54120)
AT5G40350	0.842343	5.3511	9.14436e-05	0.00135913	myb domain protein 24(MYB24)
AT4G14730	0.842774	2.58344	2.3669e-06	5.78399e-05	Bax inhibitor-1 family protein(AT4G14730)
AT1G62190	0.843356	2.7562	0.000170526	0.00227438	Kua-ubiquitin conjugating enzyme hybrid localization domain-containing protein(AT1G62190)
AT5G60580	0.843817	5.56227	1.86063e-09	9.34624e-08	RING/U-box superfamily protein(AT5G60580)
AT5G49740	0.844474	6.05822	1.02052e-08	4.42907e-07	ferric reduction oxidase 7(FRO7)
AT2G32880	0.846761	2.5049	0.000450187	0.00505758	TRAF-like family protein(AT2G32880)
AT1G23205	0.84696	4.85877	1.14535e-13	1.20068e-11	Plant invertase/pectin methylesterase inhibitor superfamily protein(AT1G23205)
AT1G67265	0.847412	2.23912	1.86246e-05	0.000344755	ROTUNDIFOLIA like 21(RTFL21)
AT3G42180	0.848359	1.95493	4.85987e-05	0.000791142	Exostosin family protein(AT3G42180)
AT4G19840	0.848633	6.49078	1.05689e-09	5.5938e-08	phloem protein 2-A1(PP2-A1)
AT5G14450	0.850808	4.28885	1.2549e-08	5.32902e-07	GDSL-like Lipase/Acylhydrolase superfamily protein(AT5G14450)
AT2G43840	0.850976	2.55327	9.3355e-07	2.54818e-05	UDP-glycosyltransferase 74 F1(UGT74F1)
AT3G45140	0.853686	11.118	1.42511e-06	3.72142e-05	lipoxygenase 2(LOX2)
AT5G22140	0.853891	2.89882	7.03267e-08	2.55626e-06	FAD/NAD(P)-binding oxidoreductase family protein(AT5G22140)
AT4G11280	0.85395	4.35634	1.43403e-13	1.4748e-11	1-aminocyclopropane-1-carboxylic acid (acc) synthase 6(ACS6)
AT4G24450	0.854536	5.1366	8.64705e-08	3.05107e-06	phosphoglucan, water dikinase(PWD)
AT3G26510	0.855208	5.56209	7.01311e-12	5.45464e-10	Octicosapeptide/Phox/Bem1p family protein(AT3G26510)
AT3G43790	0.856206	1.22283	0.000519798	0.005671	zinc induced facilitator-like 2(ZIFL2)
AT1G35310	0.856327	9.85172	7.43722e-05	0.00114254	MLP-like protein 168(MLP168)
AT3G22880	0.857488	3.94782	8.70273e-08	3.06573e-06	DNA repair (Rad51) family protein(DMC1)
AT1G10540	0.858197	3.3409	2.01401e-09	1.00469e-07	nucleobase-ascorbate transporter 8(NAT8)
AT2G36790	0.858599	3.23279	8.26269e-07	2.28778e-05	UDP-glucosyl transferase 73C6(UGT73C6)
AT3G51075	0.860347	1.77654	0.000715264	0.00737001	ncRNA(AT3G51075)
AT1G12480	0.861726	1.80804	8.78752e-05	0.001316	C4-dicarboxylate transporter/malic acid transport protein(OZS1)
AT5G07990	0.861842	5.77806	9.59194e-09	4.18803e-07	Cytochrome P450 superfamily protein(TT7)
AT1G53070	0.862608	5.74961	1.76303e-06	4.4746e-05	Legume lectin family protein(AT1G53070)
AT5G61590	0.862779	4.69799	3.97719e-09	1.8762e-07	Integrase-type DNA-binding superfamily protein(AT5G61590)
AT3G13662	0.862847	2.61832	0.000194253	0.00254086	Disease resistance-responsive (dirigent-like protein) family protein(AT3G13662)
AT5G61520	0.863676	4.57573	1.03058e-09	5.52187e-08	Major facilitator superfamily protein(AT5G61520)
AT5G28650	0.864385	1.7964	0.000293257	0.00355811	WRKY DNA-binding protein 74(WRKY74)
AT1G55330	0.865328	6.99693	1.18326e-08	5.05448e-07	arabinogalactan protein 21(AGP21)
AT3G59010	0.865362	3.10981	2.73088e-08	1.07942e-06	pectin methylesterase 61(PME61)
AT1G56010	0.867716	3.75624	8.15688e-09	3.58308e-07	NAC domain containing protein 1(NAC1)
AT2G39920	0.869056	3.53953	7.00839e-10	3.85018e-08	HAD superfamily, subfamily IIIB acid phosphatase(AT2G39920)
AT1G78670	0.869636	5.80502	1.09127e-13	1.15514e-11	gamma-glutamyl hydrolase 3(GGH3)
AT5G55050	0.870018	3.44553	2.19599e-05	0.000398435	GDSL-like Lipase/Acylhydrolase superfamily protein(AT5G55050)
AT1G60630	0.870851	3.33381	2.84399e-08	1.11802e-06	Leucine-rich repeat protein kinase family protein(AT1G60630)
AT5G54560	0.877425	1.00624	0.000455023	0.00510021	hypothetical protein (DUF295)(AT5G54560)
AT3G47350	0.877873	5.12974	1.09321e-10	6.91624e-09	hydroxysteroid dehydrogenase 2(HSD2)
AT4G26490	0.878276	2.42586	5.23666e-05	0.000842369	Late embryogenesis abundant (LEA) hydroxyproline-rich glycoprotein family(AT4G26490)
AT4G30270	0.8786	8.15175	2.82762e-09	1.37577e-07	xyloglucan endotransglucosylase/hydrolase 24(XTH24)
AT3G24110	0.878791	0.93706	0.000605295	0.00643552	Calcium-binding EF-hand family protein(AT3G24110)
AT2G30230	0.879012	4.10588	1.25641e-13	1.3045e-11	6,7-dimethyl-8-ribityllumazine synthase(AT2G30230)
AT1G06645	0.880074	2.30822	2.92859e-05	0.000511267	2-oxoglutarate (2OG) and Fe(II)-dependent oxygenase superfamily protein(AT1G06645)
AT3G15300	0.880423	2.44179	9.99158e-06	0.000203393	VQ motif-containing protein(AT3G15300)
AT3G60660	0.885435	2.30499	4.47706e-06	0.000101411	spindle/kinetochore-associated-like protein(AT3G60660)
AT1G17460	0.886318	3.7489	2.07821e-10	1.26323e-08	TRF-like 3(TRFL3)
AT1G22740	0.886557	2.59092	1.68552e-05	0.00031916	RAB GTPase homolog G3B(RABG3B)
AT3G12730	0.886808	2.15889	0.00062156	0.00656214	Homeodomain-like superfamily protein(AT3G12730)
AT5G22980	0.887063	4.93812	1.57612e-09	8.00134e-08	serine carboxypeptidase-like 47(scpl47)
AT4G18540	0.888535	1.88767	0.000340154	0.00402034	transmembrane protein(AT4G18540)
AT4G01720	0.889125	2.36716	7.50531e-05	0.00114959	WRKY family transcription factor(WRKY47)
AT2G16050	0.889642	2.14087	0.000242166	0.00303406	Cysteine/Histidine-rich C1 domain family protein(AT2G16050)
AT5G44680	0.891127	7.40896	2.46808e-14	2.78944e-12	DNA glycosylase superfamily protein(AT5G44680)
AT1G22590	0.894642	2.40172	2.43281e-06	5.91176e-05	AGAMOUS-like 87(AGL87)
AT1G08860	0.895991	2.48424	2.91941e-06	6.95404e-05	Calcium-dependent phospholipid-binding Copine family protein(BON3)
AT5G50080	0.896044	3.25794	3.24609e-07	9.89329e-06	ethylene response factor 110(ERF110)
AT2G37330	0.896993	1.55801	0.000237135	0.00297791	aluminum sensitive 3(ALS3)
AT1G33790	0.898959	1.52817	0.000553834	0.00596437	jacalin lectin family protein(AT1G33790)
AT2G35950	0.899236	1.37446	0.000686555	0.00711631	embryo sac development arrest 12(EDA12)
AT4G39070	0.90005	2.32164	8.83474e-06	0.000182933	B-box zinc finger family protein(BZS1)
AT3G52070	0.901464	2.4234	9.91824e-08	3.45467e-06	RNA/RNP complex-1-interacting phosphatase(AT3G52070)
AT2G38465	0.901553	1.07011	0.000822426	0.00826999	hypothetical protein(AT2G38465)
AT5G60250	0.904751	3.30524	3.74998e-06	8.67414e-05	zinc finger (C3HC4-type RING finger) family protein(AT5G60250)
AT3G26840	0.905004	5.68595	1.13e-09	5.90866e-08	Esterase/lipase/thioesterase family protein(PES2)
AT4G17490	0.912008	1.36131	3.44669e-05	0.000591719	ethylene responsive element binding factor 6(ERF6)
AT4G28270	0.91337	3.57496	1.89054e-09	9.45272e-08	RING membrane-anchor 2(RMA2)
AT2G48030	0.916149	4.34885	3.68502e-08	1.41782e-06	DNAse I-like superfamily protein(AT2G48030)
AT1G80130	0.918423	3.26279	0.000593577	0.00633266	Tetratricopeptide repeat (TPR)-like superfamily protein(AT1G80130)
AT3G04030	0.919576	2.33593	1.03343e-05	0.000209779	Homeodomain-like superfamily protein(MYR2)
AT2G18600	0.920082	2.03427	0.000305593	0.00367389	Ubiquitin-conjugating enzyme family protein(AT2G18600)
AT2G32290	0.922178	1.85539	1.44605e-05	0.000281681	beta-amylase 6(BAM6)
AT1G11420	0.924877	2.90633	2.14004e-07	6.86741e-06	agenet domain protein (DOMAIN OF UNKNOWN FUNCTION 724 2)(DUF2)
AT1G78090	0.926112	3.99153	1.18429e-10	7.40606e-09	trehalose-6-phosphate phosphatase(TPPB)
AT4G15960	0.926555	3.12699	5.83963e-09	2.64551e-07	alpha/beta-Hydrolases superfamily protein(AT4G15960)
AT1G69450	0.927327	4.2725	3.78586e-13	3.60321e-11	Early-responsive to dehydration stress protein (ERD4)(AT1G69450)
AT1G77020	0.928183	4.13131	9.43998e-14	1.0141e-11	DNAJ heat shock N-terminal domain-containing protein(AT1G77020)
AT5G51920	0.930212	2.03542	1.77485e-05	0.000333746	Pyridoxal phosphate (PLP)-dependent transferases superfamily protein(AT5G51920)
AT4G13790	0.935433	3.56845	2.21201e-07	7.0693e-06	SAUR-like auxin-responsive protein family(AT4G13790)	saUR25
AT1G72130	0.935567	2.99621	3.75346e-06	8.67414e-05	Major facilitator superfamily protein(AT1G72130)
AT2G19800	0.937106	4.80238	5.94015e-11	3.97844e-09	myo-inositol oxygenase 2(MIOX2)
AT5G42200	0.939712	2.02279	1.55654e-05	0.000299175	RING/U-box superfamily protein(AT5G42200)
AT2G45720	0.94321	4.7078	7.11367e-08	2.57707e-06	ARM repeat superfamily protein(AT2G45720)
AT2G31730	0.943465	2.65522	1.7296e-06	4.41037e-05	basic helix-loop-helix (bHLH) DNA-binding superfamily protein(AT2G31730)
[truncated: 254 more rows]
