# Supplementary material for: A novel role of BPCs in the control of medial domain differentiation during gynoecium development in Arabidopsis thaliana
Source: Plant Mol Biol. 2025 Dec 23;116(1):4. doi: 10.1007/s11103-025-01662-x (PMC12727758; doi:10.1007/s11103-025-01662-x)
Supplement: Supplementary file 2 — Supplementary Material 2. Supplementary Table 2: Best 10 enrichment GO terms of DEGs. [file 11103_2025_1662_MOESM2_ESM.xlsx]

## Sheet: BP
Enrichment FDR	nGenes	Pathway Genes	Fold Enrichment	Pathway	URL	Genes
7,09E-21	170	966	2232356	Response to lipid	http://amigo.geneontology.org/amigo/term/GO:0033993	AT1G01560 AT1G01720 AT1G02340 AT1G05630 AT1G05680 AT1G12420 AT1G12480 AT1G15380 AT1G16950 AT1G17420 AT1G19570 AT1G22690 AT1G24625 AT1G26960 AT1G27730 AT1G28480 AT1G34210 AT1G43160 AT1G44350 AT1G47510 AT1G51800 AT1G51940 AT1G52400 AT1G52570 AT1G53130 AT1G55020 AT1G56600 AT1G56650 AT1G58340 AT1G61120 AT1G61340 AT1G63840 AT1G65390 AT1G67800 AT1G68320 AT1G68360 AT1G69260 AT1G69270 AT1G72770 AT1G74660…
2,53E-30	279	1692	2091681	Response to oxygen-containing compound	http://amigo.geneontology.org/amigo/term/GO:1901700	AT1G01470 AT1G01560 AT1G01620 AT1G01720 AT1G02340 AT1G02930 AT1G05630 AT1G05680 AT1G09080 AT1G12420 AT1G12480 AT1G15380 AT1G16370 AT1G16880 AT1G16950 AT1G17420 AT1G19050 AT1G19490 AT1G19570 AT1G20160 AT1G22190 AT1G22430 AT1G22690 AT1G23030 AT1G24625 AT1G26960 AT1G27730 AT1G27880 AT1G28480 AT1G29290 AT1G29910 AT1G29920 AT1G30270 AT1G33560 AT1G34210 AT1G36060 AT1G43160 AT1G44350 AT1G47510 AT1G51800…
1,15E-24	252	1593	2006672	Response to hormone	http://amigo.geneontology.org/amigo/term/GO:0009725	AT1G01560 AT1G01720 AT1G02340 AT1G04310 AT1G05630 AT1G05680 AT1G10470 AT1G12420 AT1G12480 AT1G13430 AT1G13670 AT1G14685 AT1G15380 AT1G16950 AT1G17420 AT1G19050 AT1G19570 AT1G22190 AT1G22690 AT1G23080 AT1G24625 AT1G25220 AT1G26210 AT1G26960 AT1G27730 AT1G28480 AT1G29490 AT1G30260 AT1G34210 AT1G36060 AT1G43160 AT1G44350 AT1G47510 AT1G51800 AT1G51940 AT1G52400 AT1G52570 AT1G53130 AT1G53230 AT1G53910…
8,90E-25	257	1631	1998806	Response to endogenous stimulus	http://amigo.geneontology.org/amigo/term/GO:0009719	AT1G01560 AT1G01720 AT1G02340 AT1G04310 AT1G05630 AT1G05680 AT1G10470 AT1G12420 AT1G12480 AT1G13430 AT1G13670 AT1G14685 AT1G15380 AT1G16950 AT1G17420 AT1G19050 AT1G19570 AT1G22190 AT1G22690 AT1G23080 AT1G24625 AT1G25220 AT1G26210 AT1G26960 AT1G27730 AT1G28480 AT1G29490 AT1G30260 AT1G34210 AT1G36060 AT1G43160 AT1G44350 AT1G47510 AT1G51800 AT1G51940 AT1G52400 AT1G52570 AT1G53130 AT1G53230 AT1G53910…
3,21E-13	204	1473	1756787	Biological proc. involved in interspecies interaction between organisms	http://amigo.geneontology.org/amigo/term/GO:0044419	AT1G01470 AT1G02360 AT1G02450 AT1G02920 AT1G02930 AT1G08450 AT1G12200 AT1G17420 AT1G19570 AT1G20160 AT1G22190 AT1G25275 AT1G29660 AT1G33560 AT1G33960 AT1G44350 AT1G45145 AT1G51780 AT1G51800 AT1G51940 AT1G52400 AT1G53130 AT1G55260 AT1G56650 AT1G58340 AT1G61120 AT1G61340 AT1G61560 AT1G61688 AT1G65390 AT1G66700 AT1G67865 AT1G69818 AT1G72140 AT1G72260 AT1G73260 AT1G73603 AT1G73607 AT1G73805 AT1G75040…
6,23E-13	201	1457	174996	Response to external biotic stimulus	http://amigo.geneontology.org/amigo/term/GO:0043207	AT1G01470 AT1G02360 AT1G02450 AT1G02920 AT1G02930 AT1G08450 AT1G12200 AT1G17420 AT1G19570 AT1G20160 AT1G22190 AT1G25275 AT1G29660 AT1G33560 AT1G33960 AT1G44350 AT1G45145 AT1G51780 AT1G51800 AT1G51940 AT1G52400 AT1G53130 AT1G55260 AT1G56650 AT1G58340 AT1G61120 AT1G61340 AT1G61560 AT1G61688 AT1G65390 AT1G66700 AT1G67865 AT1G69818 AT1G72140 AT1G73260 AT1G73603 AT1G73607 AT1G73805 AT1G75040 AT1G75380…
6,23E-13	201	1457	174996	Response to other organism	http://amigo.geneontology.org/amigo/term/GO:0051707	AT1G01470 AT1G02360 AT1G02450 AT1G02920 AT1G02930 AT1G08450 AT1G12200 AT1G17420 AT1G19570 AT1G20160 AT1G22190 AT1G25275 AT1G29660 AT1G33560 AT1G33960 AT1G44350 AT1G45145 AT1G51780 AT1G51800 AT1G51940 AT1G52400 AT1G53130 AT1G55260 AT1G56650 AT1G58340 AT1G61120 AT1G61340 AT1G61560 AT1G61688 AT1G65390 AT1G66700 AT1G67865 AT1G69818 AT1G72140 AT1G73260 AT1G73603 AT1G73607 AT1G73805 AT1G75040 AT1G75380…
2,38E-17	264	1914	174966	Response to external stimulus	http://amigo.geneontology.org/amigo/term/GO:0009605	AT1G01470 AT1G02340 AT1G02360 AT1G02450 AT1G02920 AT1G02930 AT1G05630 AT1G05680 AT1G08450 AT1G12200 AT1G14040 AT1G15460 AT1G16370 AT1G16950 AT1G17420 AT1G19570 AT1G20160 AT1G22190 AT1G23010 AT1G25275 AT1G25550 AT1G27880 AT1G29290 AT1G29660 AT1G30270 AT1G33560 AT1G33960 AT1G44350 AT1G45145 AT1G47395 AT1G51780 AT1G51800 AT1G51940 AT1G52400 AT1G53130 AT1G55260 AT1G56650 AT1G58340 AT1G61120 AT1G61340…
3,58E-15	236	1716	1744562	Cellular response to chemical stimulus	http://amigo.geneontology.org/amigo/term/GO:0070887	AT1G01720 AT1G02340 AT1G02360 AT1G03220 AT1G04310 AT1G05630 AT1G05680 AT1G07380 AT1G08450 AT1G08860 AT1G09080 AT1G10470 AT1G12480 AT1G13670 AT1G14360 AT1G15380 AT1G15460 AT1G16370 AT1G19050 AT1G19570 AT1G21550 AT1G22190 AT1G22430 AT1G22690 AT1G23080 AT1G24625 AT1G25550 AT1G26210 AT1G27730 AT1G27880 AT1G28480 AT1G29490 AT1G34210 AT1G34370 AT1G35140 AT1G36060 AT1G43160 AT1G47240 AT1G51800 AT1G51940…

## Sheet: MF
Enrichment FDR	nGenes	Pathway Genes	Fold Enrichment	Pathway	URL	Genes
1,40E-06	27	101	3391048	Symporter activity	http://amigo.geneontology.org/amigo/term/GO:0015293	AT1G07340 AT1G24400 AT1G30220 AT1G44100 AT1G50310 AT1G66570 AT1G71890 AT1G77380 AT1G77990 AT1G78000 AT2G03530 AT2G03590 AT2G26510 AT2G26690 AT2G29650 AT2G38120 AT2G38940 AT2G44280 AT3G12520 AT3G15990 AT3G19553 AT3G51895 AT4G21480 AT4G36670 AT5G26340 AT5G61520 AT5G63850
4,32E-07	88	583	1914722	Hydrolase activity	http://amigo.geneontology.org/amigo/term/GO:0016798	AT1G02360 AT1G02460 AT1G02850 AT1G03310 AT1G22650 AT1G24320 AT1G32860 AT1G33700 AT1G48100 AT1G51270 AT1G52400 AT1G56520 AT1G56710 AT1G57630 AT1G65390 AT1G65610 AT1G69830 AT1G72910 AT1G72930 AT1G72940 AT2G27500 AT2G28305 AT2G31865 AT2G32290 AT2G36310 AT2G41850 AT2G43570 AT2G43580 AT2G43590 AT2G43610 AT2G43620 AT2G44460 AT3G03640 AT3G06500 AT3G07970 AT3G15720 AT3G18630 AT3G23730 AT3G23920 AT3G45940…
3,17E-09	172	1299	1679619	Transporter activity	http://amigo.geneontology.org/amigo/term/GO:0005215	AT1G01620 AT1G07340 AT1G08230 AT1G08890 AT1G10540 AT1G12480 AT1G13170 AT1G13210 AT1G14040 AT1G14360 AT1G15460 AT1G16370 AT1G16390 AT1G18880 AT1G19570 AT1G21460 AT1G22540 AT1G23080 AT1G24400 AT1G30220 AT1G30270 AT1G30410 AT1G33110 AT1G44100 AT1G44800 AT1G47240 AT1G47530 AT1G50310 AT1G51340 AT1G55910 AT1G56080 AT1G57610 AT1G57990 AT1G58340 AT1G61890 AT1G66570 AT1G66760 AT1G68570 AT1G69450 AT1G69480…
5,23E-09	166	1254	1679199	Transmembrane transporter activity	http://amigo.geneontology.org/amigo/term/GO:0022857	AT1G01620 AT1G07340 AT1G08230 AT1G08890 AT1G10540 AT1G12480 AT1G14040 AT1G14360 AT1G15460 AT1G16370 AT1G16390 AT1G18880 AT1G19570 AT1G21460 AT1G22540 AT1G23080 AT1G24400 AT1G30220 AT1G30270 AT1G30410 AT1G33110 AT1G44100 AT1G44800 AT1G47240 AT1G47530 AT1G50310 AT1G51340 AT1G55910 AT1G56080 AT1G57610 AT1G57990 AT1G58340 AT1G61890 AT1G66570 AT1G66760 AT1G68570 AT1G69450 AT1G69480 AT1G69860 AT1G70610…
4,64E-11	218	1670	165589	DNA-binding transcription factor activity	http://amigo.geneontology.org/amigo/term/GO:0003700	AT1G01030 AT1G01720 AT1G02340 AT1G06040 AT1G06850 AT1G08000 AT1G09540 AT1G10585 AT1G14580 AT1G14685 AT1G17920 AT1G18960 AT1G19490 AT1G22190 AT1G22590 AT1G24625 AT1G25330 AT1G25550 AT1G25580 AT1G26960 AT1G27730 AT1G30210 AT1G31310 AT1G34370 AT1G35460 AT1G36060 AT1G43160 AT1G49130 AT1G52880 AT1G53230 AT1G53910 AT1G56010 AT1G56650 AT1G64380 AT1G66230 AT1G67260 AT1G68320 AT1G68360 AT1G69120 AT1G69310…
1,01E-06	134	1035	1642313	Sequence-specific double-stranded DNA binding	http://amigo.geneontology.org/amigo/term/GO:1990837	AT1G01720 AT1G01780 AT1G02340 AT1G06850 AT1G09540 AT1G10585 AT1G14580 AT1G14685 AT1G17460 AT1G22190 AT1G22590 AT1G24625 AT1G25580 AT1G26960 AT1G27730 AT1G35460 AT1G36060 AT1G52880 AT1G53910 AT1G66230 AT1G68360 AT1G69120 AT1G69310 AT1G71030 AT1G72830 AT1G74660 AT1G75390 AT1G75540 AT1G77080 AT1G77450 AT1G77920 AT1G78080 AT1G79840 AT1G80840 AT2G01120 AT2G01930 AT2G14050 AT2G14210 AT2G16910 AT2G18300…
3,14E-06	129	1010	1620167	Transcription cis-regulatory region binding	http://amigo.geneontology.org/amigo/term/GO:0000976	AT1G01720 AT1G01780 AT1G02340 AT1G06850 AT1G09540 AT1G10585 AT1G14580 AT1G14685 AT1G17460 AT1G22190 AT1G22590 AT1G24625 AT1G25580 AT1G26960 AT1G27730 AT1G35460 AT1G36060 AT1G52880 AT1G53910 AT1G66230 AT1G68360 AT1G69120 AT1G69310 AT1G71030 AT1G72830 AT1G74660 AT1G75390 AT1G75540 AT1G77080 AT1G77450 AT1G77920 AT1G78080 AT1G79840 AT1G80840 AT2G01930 AT2G14210 AT2G16910 AT2G18300 AT2G18350 AT2G20100…
7,30E-08	166	1301	1618536	Sequence-specific DNA binding	http://amigo.geneontology.org/amigo/term/GO:0043565	AT1G01720 AT1G01780 AT1G02340 AT1G06850 AT1G08000 AT1G09540 AT1G10585 AT1G14580 AT1G14685 AT1G17460 AT1G22190 AT1G22590 AT1G24625 AT1G25580 AT1G26960 AT1G27730 AT1G30210 AT1G34370 AT1G35460 AT1G36060 AT1G52880 AT1G53230 AT1G53910 AT1G66230 AT1G67260 AT1G68320 AT1G68360 AT1G69120 AT1G69310 AT1G71030 AT1G72830 AT1G73805 AT1G74660 AT1G75380 AT1G75390 AT1G75540 AT1G77080 AT1G77450 AT1G77920 AT1G78080…
3,17E-09	224	1823	1558665	Transcription regulator activity	http://amigo.geneontology.org/amigo/term/GO:0140110	AT1G01030 AT1G01720 AT1G02340 AT1G06040 AT1G06850 AT1G08000 AT1G09540 AT1G10585 AT1G14580 AT1G14685 AT1G17920 AT1G18960 AT1G19490 AT1G22190 AT1G22590 AT1G24220 AT1G24625 AT1G25330 AT1G25550 AT1G25580 AT1G26960 AT1G27270 AT1G27730 AT1G30210 AT1G31310 AT1G34370 AT1G35460 AT1G36060 AT1G43160 AT1G49130 AT1G52880 AT1G53230 AT1G53910 AT1G56010 AT1G56650 AT1G64380 AT1G66230 AT1G67220 AT1G67260 AT1G68320…
2,08E-07	201	1681	1516771	Oxidoreductase activity	http://amigo.geneontology.org/amigo/term/GO:0016491	AT1G02400 AT1G03400 AT1G04350 AT1G06080 AT1G06090 AT1G06640 AT1G06645 AT1G07440 AT1G08500 AT1G09500 AT1G09510 AT1G09932 AT1G12200 AT1G13100 AT1G14520 AT1G14820 AT1G16400 AT1G17420 AT1G17990 AT1G18140 AT1G19400 AT1G19570 AT1G21850 AT1G22430 AT1G23010 AT1G26420 AT1G28480 AT1G30700 AT1G30730 AT1G30760 AT1G31710 AT1G32300 AT1G32350 AT1G41830 AT1G45145 AT1G54340 AT1G55020 AT1G55570 AT1G58440 AT1G60740…
