# Supplementary material for: A novel role of BPCs in the control of medial domain differentiation during gynoecium development in Arabidopsis thaliana
Source: Plant Mol Biol. 2025 Dec 23;116(1):4. doi: 10.1007/s11103-025-01662-x (PMC12727758; doi:10.1007/s11103-025-01662-x)
Supplement: Supplementary file 3 — Supplementary Material 3. Supplementary Table 3: TFBS and associated TF families over-represented in our set of DEGs. [file 11103_2025_1662_MOESM3_ESM.xlsx]

## Sheet: DOWN
TF_NAME	MATRIX_ID	Z_SCORE	P_VALUE	FDR	LINK	FAMILY
ABI5	MA0931.1	9.94623	1.12268e-24	5.9502e-22	URL http://jaspar.genereg.net/matrix/MA0931.1	Basic leucine zipper factors (bZIP)
ABF2	MA0941.1	9.95962	1.12963e-24	5.98704e-22	URL http://jaspar.genereg.net/matrix/MA0941.1	Basic leucine zipper factors (bZIP)
SPT	MA1061.1	9.80816	6.38769e-24	3.38548e-21	URL http://jaspar.genereg.net/matrix/MA1061.1	Basic helix-loop-helix factors (bHLH)
ABF1	MA0570.2	9.63049	2.83809e-23	1.50419e-20	URL http://jaspar.genereg.net/matrix/MA0570.2	Basic leucine zipper factors (bZIP)
BEE2	MA0956.1	9.53969	1.02154e-22	5.41416e-20	URL http://jaspar.genereg.net/matrix/MA0956.1	Basic helix-loop-helix factors (bHLH)
PIF4	MA0561.1	9.41899	2.87694e-22	1.52478e-19	URL http://jaspar.genereg.net/matrix/MA0561.1	Basic helix-loop-helix factors (bHLH)
BZR2	MA0549.1	9.16669	3.23102e-21	1.71244e-18	URL http://jaspar.genereg.net/matrix/MA0549.1	Basic helix-loop-helix factors (bHLH)
PIF1	MA0552.1	9.02835	1.26319e-20	6.69491e-18	URL http://jaspar.genereg.net/matrix/MA0552.1	Basic helix-loop-helix factors (bHLH)
PIF7	MA1364.1	9.00004	1.55588e-20	8.24616e-18	URL http://jaspar.genereg.net/matrix/MA1364.1	Basic helix-loop-helix factors (bHLH)
HY5	MA0551.1	8.94655	2.12801e-20	1.12785e-17	URL http://jaspar.genereg.net/matrix/MA0551.1	Basic leucine zipper factors (bZIP)
MYC3	MA0568.1	8.77733	1.52026e-19	8.05738e-17	URL http://jaspar.genereg.net/matrix/MA0568.1	Basic helix-loop-helix factors (bHLH)
BIM3	MA0966.1	8.78368	1.5213e-19	8.06289e-17	URL http://jaspar.genereg.net/matrix/MA0966.1	Basic helix-loop-helix factors (bHLH)
OJ1058_F05.8	MA1033.1	8.70853	2.14834e-19	1.13862e-16	URL http://jaspar.genereg.net/matrix/MA1033.1	Basic leucine zipper factors (bZIP)
AREB3	MA1338.1	8.71283	2.34964e-19	1.24531e-16	URL http://jaspar.genereg.net/matrix/MA1338.2	Basic leucine zipper factors (bZIP)
BPC6	MA1402.1	8.62724	3.68341e-19	1.95221e-16	URL http://jaspar.genereg.net/matrix/MA1402.1	BBR/BPC
bHLH31	MA1359.1	8.59514	8.10479e-19	4.29554e-16	URL http://jaspar.genereg.net/matrix/MA1359.2	Basic helix-loop-helix factors (bHLH)
MYC4	MA0569.1	8.56709	1.05303e-18	5.58106e-16	URL http://jaspar.genereg.net/matrix/MA0569.1	Basic helix-loop-helix factors (bHLH)
PHYPADRAFT_143875	MA0988.1	8.5384	1.28339e-18	6.80197e-16	URL http://jaspar.genereg.net/matrix/MA0988.1	Basic helix-loop-helix factors (bHLH)
PIF3	MA0560.1	8.50839	1.66763e-18	8.83844e-16	URL http://jaspar.genereg.net/matrix/MA0560.1	Basic helix-loop-helix factors (bHLH)
bZIP16	MA1349.1	8.46127	2.35192e-18	1.24652e-15	URL http://jaspar.genereg.net/matrix/MA1349.1	Basic leucine zipper factors (bZIP)
GBF2	MA1672.1	8.44333	2.86476e-18	1.51832e-15	URL http://jaspar.genereg.net/matrix/MA1672.1	Basic leucine zipper factors (bZIP)
bZIP68	MA0968.2	8.39795	4.30739e-18	2.28292e-15	URL http://jaspar.genereg.net/matrix/MA0968.2	Basic leucine zipper factors (bZIP)
GT-A3	MA1207.1	8.35709	7.42107e-18	3.93317e-15	URL http://jaspar.genereg.net/matrix/MA1207.1	Tryptophan cluster factors
DPBF3	MA1668.1	8.28174	1.21574e-17	6.44342e-15		NA
BEH3	MA1333.1	8.25552	1.55902e-17	8.26281e-15	URL http://jaspar.genereg.net/matrix/MA1333.1	Basic helix-loop-helix factors (bHLH)
BHLH3	MA0957.1	8.22801	2.05392e-17	1.08858e-14	URL http://jaspar.genereg.net/matrix/MA0957.1	Basic helix-loop-helix factors (bHLH)
bZIP28	MA1344.1	8.19116	2.79508e-17	1.48139e-14	URL http://jaspar.genereg.net/matrix/MA1344.1	Basic leucine zipper factors (bZIP)
BHLH13	MA0958.1	8.13158	4.77384e-17	2.53014e-14	URL http://jaspar.genereg.net/matrix/MA0958.1	Basic helix-loop-helix factors (bHLH)
BIM2	MA0965.1	8.06712	8.68331e-17	4.60215e-14	URL http://jaspar.genereg.net/matrix/MA0965.2	Basic helix-loop-helix factors (bHLH)
PHYPADRAFT_48267	MA1021.1	8.02366	1.20857e-16	6.40542e-14	URL http://jaspar.genereg.net/matrix/MA1021.1	Basic helix-loop-helix factors (bHLH)
RAMOSA1 (mais+A20)	MA1416.1	7.98199	1.3349e-16	7.07497e-14	URL http://jaspar.genereg.net/matrix/MA1416.1	C2H2 zinc finger factors
UNE10	MA1074.1	8.01255	1.36894e-16	7.25538e-14	URL http://jaspar.genereg.net/matrix/MA1074.1	Basic helix-loop-helix factors (bHLH)
HYH	MA1425.1	7.99711	1.66455e-16	8.82211e-14	URL http://jaspar.genereg.net/matrix/MA1425.1	Basic leucine zipper factors (bZIP)
BPC1	MA1404.1	7.87959	2.83581e-16	1.50298e-13	URL http://jaspar.genereg.net/matrix/MA1404.1	BBR/BPC
BPC5	MA1403.1	7.85756	3.1676e-16	1.67883e-13	URL http://jaspar.genereg.net/matrix/MA1403.1	BBR/BPC
HBI1	MA1025.1	7.91349	3.24976e-16	1.72237e-13	URL http://jaspar.genereg.net/matrix/MA1025.1	Basic helix-loop-helix factors (bHLH)
BIM1	MA0964.1	7.86269	4.97914e-16	2.63894e-13	URL http://jaspar.genereg.net/matrix/MA0964.2	Basic helix-loop-helix factors (bHLH)
MYC2	MA0566.1	7.84403	6.11239e-16	3.23957e-13	URL http://jaspar.genereg.net/matrix/MA0566.1	Basic helix-loop-helix factors (bHLH)
ABF4	MA1659.1	7.82035	6.89286e-16	3.65322e-13	URL http://jaspar.genereg.net/matrix/MA1659.1	Basic leucine zipper factors (bZIP)
GBF3	MA1351.1	7.72685	1.37229e-15	7.27314e-13	URL http://jaspar.genereg.net/matrix/MA1351.2	Basic leucine zipper factors (bZIP)
BZR1	MA0550.2	7.66949	2.2884e-15	1.21285e-12	URL http://jaspar.genereg.net/matrix/MA0550.2	Basic helix-loop-helix factors (bHLH)
PIF5	MA0562.1	7.48279	1.11939e-14	5.93277e-12	URL http://jaspar.genereg.net/matrix/MA0562.1	Basic helix-loop-helix factors (bHLH)
ABF3	MA0930.1	7.45876	1.19315e-14	6.32369e-12	URL http://jaspar.genereg.net/matrix/MA0930.2	Basic leucine zipper factors (bZIP)
EmBP-1	MA0128.1	7.42933	1.55711e-14	8.25268e-12	URL http://jaspar.genereg.net/matrix/MA0128.1	Basic leucine zipper factors (bZIP)
PHYPADRAFT_72483	MA1011.1	7.39448	2.05904e-14	1.09129e-11	URL http://jaspar.genereg.net/matrix/MA1011.1	Basic helix-loop-helix factors (bHLH)
bHLH18	MA1361.1	7.36267	2.57033e-14	1.36227e-11	URL http://jaspar.genereg.net/matrix/MA1361.1	Basic helix-loop-helix factors (bHLH)
BEH4	MA1331.1	7.26127	5.71595e-14	3.02945e-11	URL http://jaspar.genereg.net/matrix/MA1331.1	Basic helix-loop-helix factors (bHLH)
BEH2	MA1332.1	7.20197	9.01265e-14	4.7767e-11	URL http://jaspar.genereg.net/matrix/MA1332.1	Basic helix-loop-helix factors (bHLH)
bHLH74	MA1360.1	7.09445	2.26298e-13	1.19938e-10	URL http://jaspar.genereg.net/matrix/MA1360.2	Basic helix-loop-helix factors (bHLH)
BHLH34	MA0962.1	7.04182	3.11943e-13	1.6533e-10	URL http://jaspar.genereg.net/matrix/MA0962.1	Basic helix-loop-helix factors (bHLH)
bHLH69	MA1363.1	6.94604	6.47054e-13	3.42939e-10	URL http://jaspar.genereg.net/matrix/MA1363.1	Basic helix-loop-helix factors (bHLH)
bHLH77	MA1362.1	6.64341	5.8084e-12	3.07845e-09	URL http://jaspar.genereg.net/matrix/MA1362.1	Basic helix-loop-helix factors (bHLH)
RVE8	MA1182.1	6.64037	6.62068e-12	3.50896e-09	URL http://jaspar.genereg.net/matrix/MA1182.1	Tryptophan cluster factors
RVE6	MA1183.1	6.63244	6.84005e-12	3.62523e-09	URL http://jaspar.genereg.net/matrix/MA1183.1	Tryptophan cluster factors
bZIP3	MA1340.1	6.54786	1.13403e-11	6.01036e-09	URL http://jaspar.genereg.net/matrix/MA1340.1	Basic leucine zipper factors (bZIP)
RVE1	MA1184.1	6.49472	1.82554e-11	9.67536e-09	URL http://jaspar.genereg.net/matrix/MA1184.1	Tryptophan cluster factors
RVE5	MA1190.1	6.43971	2.61052e-11	1.38358e-08	URL http://jaspar.genereg.net/matrix/MA1190.1	Tryptophan cluster factors
LCL1	MA1187.1	6.37939	3.8947e-11	2.06419e-08	URL http://jaspar.genereg.net/matrix/MA1187.1	Tryptophan cluster factors
BHLH104	MA0960.1	6.33645	4.84712e-11	2.56897e-08	URL http://jaspar.genereg.net/matrix/MA0960.1	Basic helix-loop-helix factors (bHLH)
AT3G10113	MA1191.1	6.32436	5.87726e-11	3.11495e-08	URL http://jaspar.genereg.net/matrix/MA1191.1	Tryptophan cluster factors
LHY1	MA1185.1	6.27712	7.8752e-11	4.17386e-08	URL http://jaspar.genereg.net/matrix/MA1185.1	Tryptophan cluster factors
RVE7	MA1680.1	6.20853	1.2859e-10	6.81527e-08		NA
WRKY26	MA1297.1	6.13549	1.9003e-10	1.00716e-07	URL http://jaspar.genereg.net/matrix/MA1297.1	GCM domain factors
WRKY20	MA1295.1	6.01617	4.19942e-10	2.22569e-07	URL http://jaspar.genereg.net/matrix/MA1295.1	GCM domain factors
EPR1	MA1401.1	5.81881	1.50444e-09	7.97353e-07	URL http://jaspar.genereg.net/matrix/MA1401.1	Tryptophan cluster factors
AIB	MA0959.1	5.62121	4.97116e-09	2.63471e-06	URL http://jaspar.genereg.net/matrix/MA0959.1	Basic helix-loop-helix factors (bHLH)
WRKY21	MA1079.1	5.59924	5.88181e-09	3.11736e-06	URL http://jaspar.genereg.net/matrix/MA1079.2	GCM domain factors
WRKY33	MA1301.1	5.57779	6.26054e-09	3.31809e-06	URL http://jaspar.genereg.net/matrix/MA1301.1	GCM domain factors
WRKY23	MA1080.1	5.55658	7.13736e-09	3.7828e-06	URL http://jaspar.genereg.net/matrix/MA1080.1	GCM domain factors
WRKY15	MA1076.2	5.52368	9.13515e-09	4.84163e-06	URL http://jaspar.genereg.net/matrix/MA1076.2	GCM domain factors
WRKY3	MA1309.1	5.51281	9.1468e-09	4.8478e-06	URL http://jaspar.genereg.net/matrix/MA1309.1	GCM domain factors
TSAR1	MA1411.1	5.49592	1.03125e-08	5.46562e-06	URL http://jaspar.genereg.net/matrix/MA1411.1	Basic helix-loop-helix factors (bHLH)
WRKY28	MA1311.2	5.43401	1.5172e-08	8.04116e-06	URL http://jaspar.genereg.net/matrix/MA1311.2	GCM domain factors
WRKY8	MA1094.1	5.43874	1.52029e-08	8.05754e-06	URL http://jaspar.genereg.net/matrix/MA1094.2	GCM domain factors
WRKY55	MA1305.1	5.42526	1.56999e-08	8.32095e-06	URL http://jaspar.genereg.net/matrix/MA1305.1	GCM domain factors
CCA1	MA0972.1	5.39277	1.90385e-08	1.00904e-05	URL http://jaspar.genereg.net/matrix/MA0972.1	Tryptophan cluster factors
WRKY43	MA1086.1	5.38507	2.00506e-08	1.06268e-05	URL http://jaspar.genereg.net/matrix/MA1086.1	GCM domain factors
TGA1A	MA0129.1	5.34633	2.49742e-08	1.32363e-05	URL http://jaspar.genereg.net/matrix/MA0129.1	Basic leucine zipper factors (bZIP)
WRKY65	MA1302.1	5.27959	3.62783e-08	1.92275e-05	URL http://jaspar.genereg.net/matrix/MA1302.1	GCM domain factors
WRKY14	MA1314.1	5.27461	3.70617e-08	1.96427e-05	URL http://jaspar.genereg.net/matrix/MA1314.1	GCM domain factors
WRKY57	MA1089.1	5.25156	4.30853e-08	2.28352e-05	URL http://jaspar.genereg.net/matrix/MA1089.1	GCM domain factors
WRKY45	MA1087.1	5.23647	4.61665e-08	2.44682e-05	URL http://jaspar.genereg.net/matrix/MA1087.2	GCM domain factors
WRKY29	MA1298.1	5.17714	6.36002e-08	3.37081e-05	URL http://jaspar.genereg.net/matrix/MA1298.1	GCM domain factors
WRKY11	MA1306.1	5.16615	6.71585e-08	3.5594e-05	URL http://jaspar.genereg.net/matrix/MA1306.1	GCM domain factors
WRKY47	MA1312.1	5.13678	8.01801e-08	4.24955e-05	URL http://jaspar.genereg.net/matrix/MA1312.1	GCM domain factors
CMTA3	MA0970.1	5.10525	9.58043e-08	5.07763e-05	URL http://jaspar.genereg.net/matrix/MA0970.1	CAMTA
WRKY27	MA1318.1	5.10323	9.63407e-08	5.10606e-05	URL http://jaspar.genereg.net/matrix/MA1318.1	GCM domain factors
AGL3	MA0001.2	5.0918	1.06615e-07	5.65059e-05	URL http://jaspar.genereg.net/matrix/MA0001.2	MADS box factors
WRKY75	MA1093.1	5.06054	1.23916e-07	6.56755e-05	URL http://jaspar.genereg.net/matrix/MA1093.1	GCM domain factors
CMTA2	MA0969.1	5.02981	1.41749e-07	7.5127e-05	URL http://jaspar.genereg.net/matrix/MA0969.1	CAMTA
WRKY30	MA1083.1	5.01051	1.63195e-07	8.64933e-05	URL http://jaspar.genereg.net/matrix/MA1083.2	GCM domain factors
OBP3	MA1274.1	5.01793	1.66558e-07	8.82757e-05	URL http://jaspar.genereg.net/matrix/MA1274.1	Other C4 zinc finger-type factors
WRKY70	MA1308.1	4.99172	1.77678e-07	9.41693e-05	URL http://jaspar.genereg.net/matrix/MA1308.1	GCM domain factors
NAC025	MA0935.1	4.98744	1.80233e-07	9.55235e-05	URL http://jaspar.genereg.net/matrix/MA0935.1	GCM domain factors
TSAR2	MA1412.1	4.96302	2.05196e-07	0.000108754	URL http://jaspar.genereg.net/matrix/MA1412.1	Basic helix-loop-helix factors (bHLH)
bZIP53	MA1341.1	4.93771	2.3018e-07	0.000121995	URL http://jaspar.genereg.net/matrix/MA1341.1	Basic leucine zipper factors (bZIP)
WRKY22	MA1303.1	4.93387	2.39706e-07	0.000127044	URL http://jaspar.genereg.net/matrix/MA1303.1	GCM domain factors
GBF6	MA1334.1	4.92158	2.52051e-07	0.000133587	URL http://jaspar.genereg.net/matrix/MA1334.1	Basic leucine zipper factors (bZIP)
AT2G28810	MA1272.1	4.92945	2.65068e-07	0.000140486	URL http://jaspar.genereg.net/matrix/MA1272.2	Other C4 zinc finger-type factors
WRKY71	MA1316.1	4.90043	2.81792e-07	0.00014935	URL http://jaspar.genereg.net/matrix/MA1316.1	GCM domain factors
WRKY17	MA1299.1	4.89921	2.82973e-07	0.000149976	URL http://jaspar.genereg.net/matrix/MA1299.1	GCM domain factors
OBP1	MA1278.1	4.91084	2.91716e-07	0.000154609	URL http://jaspar.genereg.net/matrix/MA1278.1	Other C4 zinc finger-type factors
bZIP44	MA1337.1	4.88806	2.99438e-07	0.000158702	URL http://jaspar.genereg.net/matrix/MA1337.1	Basic leucine zipper factors (bZIP)
WRKY7	MA1313.1	4.8735	3.32381e-07	0.000176162	URL http://jaspar.genereg.net/matrix/MA1313.1	GCM domain factors
WRKY6	MA1300.1	4.84738	3.84574e-07	0.000203824	URL http://jaspar.genereg.net/matrix/MA1300.1	GCM domain factors
AGL6	MA1205.1	4.83453	4.24851e-07	0.000225171	URL http://jaspar.genereg.net/matrix/MA1205.1	MADS box factors
AT5G02460	MA1281.1	4.83304	4.38152e-07	0.000232221	URL http://jaspar.genereg.net/matrix/MA1281.1	Other C4 zinc finger-type factors
WRKY24	MA1315.1	4.80714	4.69616e-07	0.000248896	URL http://jaspar.genereg.net/matrix/MA1315.1	GCM domain factors
NAC055	MA0937.1	4.78163	5.28135e-07	0.000279912	URL http://jaspar.genereg.net/matrix/MA0937.1	GCM domain factors
AGL13	MA1204.1	4.77173	5.77282e-07	0.000305959	URL http://jaspar.genereg.net/matrix/MA1204.1	MADS box factors
WRKY42	MA1310.1	4.75891	6.12344e-07	0.000324542	URL http://jaspar.genereg.net/matrix/MA1310.1	GCM domain factors
WRKY59	MA1304.1	4.70276	7.9455e-07	0.000421111	URL http://jaspar.genereg.net/matrix/MA1304.1	GCM domain factors
WRKY38	MA1084.1	4.66427	9.83164e-07	0.000521077	URL http://jaspar.genereg.net/matrix/MA1084.1	GCM domain factors
WRKY48	MA1088.1	4.63266	1.18752e-06	0.000629386	URL http://jaspar.genereg.net/matrix/MA1088.1	GCM domain factors
squamosa	MA0082.1	4.57956	1.57679e-06	0.000835699	URL http://jaspar.genereg.net/matrix/MA0082.1	MADS box factors
AP3	MA0556.1	4.50548	2.20378e-06	0.001168	URL http://jaspar.genereg.net/matrix/MA0556.1	MADS box factors
BHLH78	MA0963.1	4.49536	2.29746e-06	0.00121765	URL http://jaspar.genereg.net/matrix/MA0963.1	Basic helix-loop-helix factors (bHLH)
WRKY60	MA1090.1	4.48681	2.40307e-06	0.00127363	URL http://jaspar.genereg.net/matrix/MA1090.1	GCM domain factors
ERF018	MA1048.1	4.45516	2.55941e-06	0.00135649	URL http://jaspar.genereg.net/matrix/MA1048.1	AP2/EREBP
bZIP48	MA1345.1	4.40312	3.4675e-06	0.00183777	URL http://jaspar.genereg.net/matrix/MA1345.1	Basic leucine zipper factors (bZIP)
WRKY31	MA1307.1	4.39341	3.69042e-06	0.00195592	URL http://jaspar.genereg.net/matrix/MA1307.2	GCM domain factors
WRKY18	MA1077.1	4.39047	3.84488e-06	0.00203779	URL http://jaspar.genereg.net/matrix/MA1077.1	GCM domain factors
AP1	MA0940.1	4.35179	4.77957e-06	0.00253317	URL http://jaspar.genereg.net/matrix/MA0940.1	MADS box factors
AT1G69570	MA1268.1	4.34776	4.93429e-06	0.00261517	URL http://jaspar.genereg.net/matrix/MA1268.1	Other C4 zinc finger-type factors
AT5G66940	MA1267.1	4.34276	5.05543e-06	0.00267938	URL http://jaspar.genereg.net/matrix/MA1267.1	Other C4 zinc finger-type factors
AGL25	MA1200.1	4.32138	5.46415e-06	0.002896		NA
WRKY2	MA1078.1	4.30265	5.74954e-06	0.00304726	URL http://jaspar.genereg.net/matrix/MA1078.1	GCM domain factors
FLC	MA0558.1	4.28455	6.48978e-06	0.00343958	URL http://jaspar.genereg.net/matrix/MA0558.1	MADS box factors
WRKY25	MA1081.1	4.26449	6.81279e-06	0.00361078	URL http://jaspar.genereg.net/matrix/MA1081.2	GCM domain factors
AGL15	MA0548.2	4.25662	7.19848e-06	0.00381519	URL http://jaspar.genereg.net/matrix/MA0548.2	MADS box factors
SEP1	MA0584.1	4.18308	9.91093e-06	0.00525279	URL http://jaspar.genereg.net/matrix/MA0584.1	MADS box factors
WRKY50	MA1317.1	4.15804	1.09856e-05	0.00582237	URL http://jaspar.genereg.net/matrix/MA1317.1	GCM domain factors
WRKY40	MA1085.2	4.15925	1.10644e-05	0.00586413	URL http://jaspar.genereg.net/matrix/MA1085.2	GCM domain factors
KAN2	MA1383.1	4.13822	1.2467e-05	0.00660751	URL http://jaspar.genereg.net/matrix/MA1383.1	Tryptophan cluster factors
AHL25	MA0934.1	4.14152	1.31962e-05	0.00699399	URL http://jaspar.genereg.net/matrix/MA0934.1	A.T hook factors
ATHB40	MA1214.1	4.08713	1.62473e-05	0.00861107	URL http://jaspar.genereg.net/matrix/MA1214.1	Homeo domain factors
ATHB13	MA1212.1	4.07837	1.69501e-05	0.00898355	URL http://jaspar.genereg.net/matrix/MA1212.1	Homeo domain factors
WRKY63	MA1092.1	4.05712	1.76065e-05	0.00933144	URL http://jaspar.genereg.net/matrix/MA1092.1	GCM domain factors
AHL20	MA0933.1	4.06508	1.82153e-05	0.00965411	URL http://jaspar.genereg.net/matrix/MA0933.1	A.T hook factors
AT3G10580	MA1194.1	4.00433	2.27341e-05	0.0120491	URL http://jaspar.genereg.net/matrix/MA1194.1	Tryptophan cluster factors
AT3G45610	MA1270.1	4.00645	2.32945e-05	0.0123461	URL http://jaspar.genereg.net/matrix/MA1270.1	Other C4 zinc finger-type factors
WRKY62	MA1091.1	3.97085	2.54981e-05	0.013514	URL http://jaspar.genereg.net/matrix/MA1091.1	GCM domain factors
COG1	MA1279.1	3.96819	2.72816e-05	0.0144592	URL http://jaspar.genereg.net/matrix/MA1279.1	Other C4 zinc finger-type factors
dof4.5	MA1269.1	3.93508	3.11639e-05	0.0165169	URL http://jaspar.genereg.net/matrix/MA1269.1	Other C4 zinc finger-type factors
WRKY12	MA1075.1	3.91867	3.21656e-05	0.0170478	URL http://jaspar.genereg.net/matrix/MA1075.1	GCM domain factors
WRKY46	MA1296.1	3.914	3.23338e-05	0.0171369	URL http://jaspar.genereg.net/matrix/MA1296.1	GCM domain factors
ATHB23	MA1327.2	3.89862	3.70592e-05	0.0196414	URL http://jaspar.genereg.net/matrix/MA1327.2	Homeo domain factors
AGL27	MA1012.1	3.86911	4.05441e-05	0.0214884	URL http://jaspar.genereg.net/matrix/MA1012.1	MADS box factors
At1g19000	MA1400.1	3.86692	4.05599e-05	0.0214967	URL http://jaspar.genereg.net/matrix/MA1400.1	Tryptophan cluster factors
SOL1	MA1379.1	3.86628	4.21225e-05	0.0223249	URL http://jaspar.genereg.net/matrix/MA1379.1	CPP
SPL4	MA1058.1	3.84469	4.47129e-05	0.0236978	URL http://jaspar.genereg.net/matrix/MA1058.1	C2H2 zinc finger factors
ATHB53	MA1215.1	3.8101	5.3762e-05	0.0284939	URL http://jaspar.genereg.net/matrix/MA1215.1	Homeo domain factors
AT2G20110	MA1380.1	3.79965	5.59943e-05	0.029677	URL http://jaspar.genereg.net/matrix/MA1380.1	CPP
HDG1	MA1369.1	3.73908	7.10862e-05	0.0376757	URL http://jaspar.genereg.net/matrix/MA1369.1	Homeo domain factors
SPL8	MA0578.1	3.72069	7.42467e-05	0.0393508	URL http://jaspar.genereg.net/matrix/MA0578.1	C2H2 zinc finger factors
SGR5	MA1159.1	3.71277	7.87602e-05	0.0417429	URL http://jaspar.genereg.net/matrix/MA1159.1	C2H2 zinc finger factors
AGL16	MA1199.1	3.69997	8.05334e-05	0.0426827	URL http://jaspar.genereg.net/matrix/MA1199.1	MADS box factors
O2	MA1417.1	3.69638	8.19824e-05	0.0434507	URL http://jaspar.genereg.net/matrix/MA1417.1	Basic leucine zipper factors (bZIP)
At2g38090	MA1193.1	3.70022	8.21729e-05	0.0435516	URL http://jaspar.genereg.net/matrix/MA1193.1	Tryptophan cluster factors
ATHB34	MA1328.1	3.69182	8.73795e-05	0.0463111	URL http://jaspar.genereg.net/matrix/MA1328.1	Homeo domain factors
SPL15	MA1320.1	3.66213	9.49372e-05	0.0503167	URL http://jaspar.genereg.net/matrix/MA1320.1	C2H2 zinc finger factors
ANL2	MA1375.1	3.6325	0.000109416	0.0579905	URL http://jaspar.genereg.net/matrix/MA1375.1	Homeo domain factors
DOF1.8	MA0981.1	3.62585	0.000115529	0.0612304	URL http://jaspar.genereg.net/matrix/MA0981.1	Other C4 zinc finger-type factors
AT5G56840	MA1195.1	3.60134	0.000121947	0.0646319	URL http://jaspar.genereg.net/matrix/MA1195.1	Tryptophan cluster factors
SPL11	MA1056.1	3.59519	0.000122028	0.0646748	URL http://jaspar.genereg.net/matrix/MA1056.1	C2H2 zinc finger factors
SEP3	MA0563.1	3.52981	0.000162627	0.0861923	URL http://jaspar.genereg.net/matrix/MA0563.1	MADS box factors
ATHB24	MA1330.1	3.51363	0.000176019	0.0932901	URL http://jaspar.genereg.net/matrix/MA1330.1	Homeo domain factors
ZHD1	3.51153	0.000179862	0.0953269	URL http://jaspar.genereg.net/matrix/MA1329.2	Homeo domain factors

## Sheet: UP
TF_NAME	MATRIX_ID	Z_SCORE	P_VALUE	FDR	LINK	FAMILY
JKD	MA1156.1	6.60054	1.04524e-11	5.53977e-09	URL http://jaspar.genereg.net/matrix/MA1156.1	C2H2 zinc finger factors
GT-A3	MA1207.1	6.57461	1.23849e-11	6.564e-09	URL http://jaspar.genereg.net/matrix/MA1207.1	Tryptophan cluster factors
IDD7	MA1374.1	6.14265	2.2035e-10	1.16785e-07	URL http://jaspar.genereg.net/matrix/MA1374.1	C2H2 zinc finger factors
ATHB53	MA1215.1	6.10904	2.84919e-10	1.51007e-07	URL http://jaspar.genereg.net/matrix/MA1215.1	Homeo domain factors
NUC	MA1157.1	6.0421	4.21726e-10	2.23515e-07	URL http://jaspar.genereg.net/matrix/MA1157.1	C2H2 zinc finger factors
ATHB20	MA1209.1	6.02269	5.07049e-10	2.68736e-07	URL http://jaspar.genereg.net/matrix/MA1209.1	Homeo domain factors
ATHB-5	MA0110.3	5.89436	1.11719e-09	5.92111e-07	URL http://jaspar.genereg.net/matrix/MA0110.3	Homeo domain factors
RVE1	MA1184.1	5.89839	1.12463e-09	5.96054e-07	URL http://jaspar.genereg.net/matrix/MA1184.1	Tryptophan cluster factors
RVE5	MA1190.1	5.89308	1.14063e-09	6.04534e-07	URL http://jaspar.genereg.net/matrix/MA1190.1	Tryptophan cluster factors
MGP	MA1158.1	5.83329	1.60191e-09	8.49012e-07	URL http://jaspar.genereg.net/matrix/MA1158.1	C2H2 zinc finger factors
ATHB-16	MA0951.1	5.83946	1.65823e-09	8.78862e-07	URL http://jaspar.genereg.net/matrix/MA0951.1	Homeo domain factors
AT3G10113	MA1191.1	5.83101	1.70876e-09	9.05643e-07	URL http://jaspar.genereg.net/matrix/MA1191.1	Tryptophan cluster factors
IDD4	MA1371.1	5.80997	1.8121e-09	9.60413e-07	URL http://jaspar.genereg.net/matrix/MA1371.1	C2H2 zinc finger factors
ATHB4	MA1406.1	5.81699	1.81778e-09	9.63423e-07	URL http://jaspar.genereg.net/matrix/MA1406.1	Homeo domain factors
RVE6	MA1183.1	5.7362	2.99745e-09	1.58865e-06	URL http://jaspar.genereg.net/matrix/MA1183.1	Tryptophan cluster factors
ATHB13	MA1212.1	5.69479	3.90153e-09	2.06781e-06	URL http://jaspar.genereg.net/matrix/MA1212.1	Homeo domain factors
At3g09600	MA1182.1	5.68164	4.19048e-09	2.22095e-06	URL http://jaspar.genereg.net/matrix/MA1182.1	Tryptophan cluster factors
bHLH18	MA1361.1	5.64813	4.67451e-09	2.47749e-06	URL http://jaspar.genereg.net/matrix/MA1361.1	Basic helix-loop-helix factors (bHLH)
AT1G14580	MA1160.1	5.59091	6.80804e-09	3.60826e-06	URL http://jaspar.genereg.net/matrix/MA1160.1	C2H2 zinc finger factors
ZHD3	MA1213.1	5.59145	6.89705e-09	3.65544e-06	URL http://jaspar.genereg.net/matrix/MA1213.2	Homeo domain factors
ATHB40	MA1214.1	5.59433	6.95929e-09	3.68842e-06	URL http://jaspar.genereg.net/matrix/MA1214.1	Homeo domain factors
LCL1	MA1187.1	5.52977	1.02505e-08	5.43276e-06	URL http://jaspar.genereg.net/matrix/MA1187.1	Tryptophan cluster factors
SGR5	MA1159.1	5.48463	1.28825e-08	6.82772e-06	URL http://jaspar.genereg.net/matrix/MA1159.1	C2H2 zinc finger factors
PHYPADRAFT_72483	MA1011.1	5.45323	1.54559e-08	8.19163e-06	URL http://jaspar.genereg.net/matrix/MA1011.1	Basic helix-loop-helix factors (bHLH)
HAT2	MA1198.1	5.455	1.5931e-08	8.44343e-06	URL http://jaspar.genereg.net/matrix/MA1198.1	Homeo domain factors
ATHB-51	MA0952.1	5.40629	2.11504e-08	1.12097e-05	URL http://jaspar.genereg.net/matrix/MA0952.1	Homeo domain factors
LHY1	MA1185.1	5.39456	2.23943e-08	1.1869e-05	URL http://jaspar.genereg.net/matrix/MA1185.1	Tryptophan cluster factors
SPL8	MA0578.1	5.37188	2.5449e-08	1.3488e-05	URL http://jaspar.genereg.net/matrix/MA0578.1	C2H2 zinc finger factors
ATHB18	MA1211.1	5.33784	3.05438e-08	1.61882e-05	URL http://jaspar.genereg.net/matrix/MA1211.1	Homeo domain factors
bHLH31	MA1359.1	5.31444	3.44561e-08	1.82617e-05	URL http://jaspar.genereg.net/matrix/MA1359.2	Basic helix-loop-helix factors (bHLH)
RVE7	MA1680.1	5.26924	4.627e-08	2.45231e-05		NA
EDT1	MA0990.1	5.24575	5.07546e-08	2.68999e-05	URL http://jaspar.genereg.net/matrix/MA0990.1	Homeo domain factors
ATHB-6	MA0953.1	5.25258	5.12196e-08	2.71464e-05	URL http://jaspar.genereg.net/matrix/MA0953.1	Homeo domain factors
HAT5	MA0008.2	5.20325	6.28276e-08	3.32986e-05	URL http://jaspar.genereg.net/matrix/MA0008.3	Homeo domain factors
HAT22	MA1210.1	5.16392	8.03581e-08	4.25898e-05	URL http://jaspar.genereg.net/matrix/MA1210.2	Homeo domain factors
BIM2	MA0965.1	5.13773	9.05334e-08	4.79827e-05	URL http://jaspar.genereg.net/matrix/MA0965.2	Basic helix-loop-helix factors (bHLH)
MYB57	MA1293.1	5.11084	1.01898e-07	5.40059e-05	URL http://jaspar.genereg.net/matrix/MA1293.1	Tryptophan cluster factors
HDG1	MA1369.1	5.0774	1.30419e-07	6.91221e-05	URL http://jaspar.genereg.net/matrix/MA1369.1	Homeo domain factors
ANL2	MA1375.1	5.06246	1.40506e-07	7.44682e-05	URL http://jaspar.genereg.net/matrix/MA1375.1	Homeo domain factors
IDD2	MA1373.1	5.00743	1.88049e-07	9.9666e-05	URL http://jaspar.genereg.net/matrix/MA1373.1	C2H2 zinc finger factors
BEE2	MA0956.1	4.98758	2.05145e-07	0.000108727	URL http://jaspar.genereg.net/matrix/MA0956.1	Basic helix-loop-helix factors (bHLH)
IDD5	MA1370.1	4.98096	2.07847e-07	0.000110159	URL http://jaspar.genereg.net/matrix/MA1370.1	C2H2 zinc finger factors
HAT1	MA1024.1	4.9718	2.25783e-07	0.000119665	URL http://jaspar.genereg.net/matrix/MA1024.1	Homeo domain factors
AP1	MA0940.1	4.9495	2.64648e-07	0.000140263	URL http://jaspar.genereg.net/matrix/MA0940.1	MADS box factors
PHYPADRAFT_48267	MA1021.1	4.93888	2.66042e-07	0.000141002	URL http://jaspar.genereg.net/matrix/MA1021.1	Basic helix-loop-helix factors (bHLH)
bHLH77	MA1362.1	4.91162	3.01007e-07	0.000159534	URL http://jaspar.genereg.net/matrix/MA1362.1	Basic helix-loop-helix factors (bHLH)
EPR1	MA1401.1	4.88774	3.6003e-07	0.000190816	URL http://jaspar.genereg.net/matrix/MA1401.1	Tryptophan cluster factors
squamosa	MA0082.1	4.83732	4.72111e-07	0.000250219	URL http://jaspar.genereg.net/matrix/MA0082.1	MADS box factors
CDF3	MA0974.2	4.82567	4.9261e-07	0.000261083	URL http://jaspar.genereg.net/matrix/MA0974.2	Other C4 zinc finger-type factors
AHL20	MA0933.1	4.79235	6.16447e-07	0.000326717	URL http://jaspar.genereg.net/matrix/MA0933.1	A.T hook factors
MYC3	MA0568.1	4.70045	9.09189e-07	0.00048187	URL http://jaspar.genereg.net/matrix/MA0568.1	Basic helix-loop-helix factors (bHLH)
SPT	MA1061.1	4.69006	9.60291e-07	0.000508954	URL http://jaspar.genereg.net/matrix/MA1061.1	Basic helix-loop-helix factors (bHLH)
BIM1	MA0964.1	4.68808	9.7449e-07	0.00051648	URL http://jaspar.genereg.net/matrix/MA0964.2	Basic helix-loop-helix factors (bHLH)
ABF2	MA0941.1	4.65138	1.19535e-06	0.000633535	URL http://jaspar.genereg.net/matrix/MA0941.1	Basic leucine zipper factors (bZIP)
PIF5	MA0562.1	4.63191	1.25828e-06	0.000666888	URL http://jaspar.genereg.net/matrix/MA0562.1	Basic helix-loop-helix factors (bHLH)
bHLH74	MA1360.1	4.57204	1.71699e-06	0.000910005	URL http://jaspar.genereg.net/matrix/MA1360.2	Basic helix-loop-helix factors (bHLH)
ATHB15	MA1026.2	4.57324	1.77417e-06	0.00094031	URL http://jaspar.genereg.net/matrix/MA1026.2	Homeo domain factors
CCA1	MA0972.1	4.56822	1.78774e-06	0.000947502	URL http://jaspar.genereg.net/matrix/MA0972.1	Tryptophan cluster factors
PIF3	MA0560.1	4.55958	1.79069e-06	0.000949066	URL http://jaspar.genereg.net/matrix/MA0560.1	Basic helix-loop-helix factors (bHLH)
OBP4	MA1280.1	4.55927	1.92612e-06	0.00102084	URL http://jaspar.genereg.net/matrix/MA1280.1	Other C4 zinc finger-type factors
DOF2.4	MA0982.1	4.54347	2.08382e-06	0.00110442	URL http://jaspar.genereg.net/matrix/MA0982.1	Other C4 zinc finger-type factors
BIM3	MA0966.1	4.52959	2.12452e-06	0.001126	URL http://jaspar.genereg.net/matrix/MA0966.1	Basic helix-loop-helix factors (bHLH)
AT3G45610	MA1270.1	4.53816	2.15084e-06	0.00113995	URL http://jaspar.genereg.net/matrix/MA1270.1	Other C4 zinc finger-type factors
AHL25	MA0934.1	4.51446	2.47439e-06	0.00131143	URL http://jaspar.genereg.net/matrix/MA0934.1	A.T hook factors
ATHB-12	MA0950.1	4.47149	2.85684e-06	0.00151413	URL http://jaspar.genereg.net/matrix/MA0950.1	Homeo domain factors
COG1	MA1279.1	4.47588	2.87364e-06	0.00152303	URL http://jaspar.genereg.net/matrix/MA1279.1	Other C4 zinc finger-type factors
ATHB7	MA0954.2	4.45354	3.06072e-06	0.00162218	URL http://jaspar.genereg.net/matrix/MA0954.2	Homeo domain factors
ATHB24	MA1330.1	4.45915	3.07207e-06	0.0016282	URL http://jaspar.genereg.net/matrix/MA1330.1	Homeo domain factors
BHLH34	MA0962.1	4.42174	3.57014e-06	0.00189217	URL http://jaspar.genereg.net/matrix/MA0962.1	Basic helix-loop-helix factors (bHLH)
MYC2	MA0566.1	4.42141	3.59859e-06	0.00190725	URL http://jaspar.genereg.net/matrix/MA0566.1	Basic helix-loop-helix factors (bHLH)
AGL3	MA0001.2	4.40599	3.89135e-06	0.00206242	URL http://jaspar.genereg.net/matrix/MA0001.2	MADS box factors
MYB27	MA1292.1	4.38976	4.13942e-06	0.00219389	URL http://jaspar.genereg.net/matrix/MA1292.1	Tryptophan cluster factors
AT3G52440	MA1276.1	4.39233	4.2207e-06	0.00223697	URL http://jaspar.genereg.net/matrix/MA1276.1	Other C4 zinc finger-type factors
AT1G76880	MA1366.1	4.37775	4.5742e-06	0.00242433	URL http://jaspar.genereg.net/matrix/MA1366.1	Tryptophan cluster factors
DOF2.5	MA0977.1	4.3396	5.41889e-06	0.00287201	URL http://jaspar.genereg.net/matrix/MA0977.1	Other C4 zinc finger-type factors
HBI1	MA1025.1	4.28952	6.60063e-06	0.00349833	URL http://jaspar.genereg.net/matrix/MA1025.1	Basic helix-loop-helix factors (bHLH)
Adof1	MA1277.1	4.28578	6.97882e-06	0.00369877	URL http://jaspar.genereg.net/matrix/MA1277.1	Other C4 zinc finger-type factors
MYB62	MA1294.1	4.25665	7.60211e-06	0.00402912	URL http://jaspar.genereg.net/matrix/MA1294.1	Tryptophan cluster factors
MYC4	MA0569.1	4.23961	8.3889e-06	0.00444612	URL http://jaspar.genereg.net/matrix/MA0569.1	Basic helix-loop-helix factors (bHLH)
DOF5.3	MA1071.1	4.24079	8.92592e-06	0.00473074	URL http://jaspar.genereg.net/matrix/MA1071.1	Other C4 zinc finger-type factors
dof4.5	MA1269.1	4.21158	9.95097e-06	0.00527401	URL http://jaspar.genereg.net/matrix/MA1269.1	Other C4 zinc finger-type factors
PIF4	MA0561.1	4.1921	1.04167e-05	0.00552085	URL http://jaspar.genereg.net/matrix/MA0561.1	Basic helix-loop-helix factors (bHLH)
dof4.2	MA1273.1	4.18315	1.11807e-05	0.00592577	URL http://jaspar.genereg.net/matrix/MA1273.1	Other C4 zinc finger-type factors
UNE10	MA1074.1	4.13963	1.32227e-05	0.00700803	URL http://jaspar.genereg.net/matrix/MA1074.1	Basic helix-loop-helix factors (bHLH)
SPL9	MA1322.1	4.12517	1.41093e-05	0.00747793	URL http://jaspar.genereg.net/matrix/MA1322.2	SBP
DOF5.6	MA0983.1	4.12732	1.43885e-05	0.0076259	URL http://jaspar.genereg.net/matrix/MA0983.1	Other C4 zinc finger-type factors
DOF1.8	MA0981.1	4.11325	1.55467e-05	0.00823975	URL http://jaspar.genereg.net/matrix/MA0981.1	Other C4 zinc finger-type factors
CDF2	MA0973.1	4.10008	1.63875e-05	0.00868537	URL http://jaspar.genereg.net/matrix/MA0973.1	Other C4 zinc finger-type factors
AGL13	MA1204.1	4.09132	1.66118e-05	0.00880425	URL http://jaspar.genereg.net/matrix/MA1204.1	MADS box factors
DAG2	MA1271.1	4.08455	1.72418e-05	0.00913815		NA
DYT1	MA0580.1	4.07117	1.78473e-05	0.00945907	URL http://jaspar.genereg.net/matrix/MA0580.1	Basic helix-loop-helix factors (bHLH)
BHLH13	MA0958.1	4.06281	1.85612e-05	0.00983744	URL http://jaspar.genereg.net/matrix/MA0958.1	Basic helix-loop-helix factors (bHLH)
AHL12	MA0932.1	4.03025	2.27372e-05	0.0120507	URL http://jaspar.genereg.net/matrix/MA0932.1	A.T hook factors
FLC	MA0558.1	3.99733	2.47008e-05	0.0130914	URL http://jaspar.genereg.net/matrix/MA0558.1	MADS box factors
PHYPADRAFT_143875	MA0988.1	3.98306	2.62474e-05	0.0139111	URL http://jaspar.genereg.net/matrix/MA0988.1	Basic helix-loop-helix factors (bHLH)
STZ	MA1372.1	3.97762	2.71604e-05	0.014395	URL http://jaspar.genereg.net/matrix/MA1372.1	C2H2 zinc finger factors
FaEOBII	MA1408.1	3.97305	2.71625e-05	0.0143961	URL http://jaspar.genereg.net/matrix/MA1408.1	Tryptophan cluster factors
KAN2	MA1383.1	3.94122	3.2554e-05	0.0172536	URL http://jaspar.genereg.net/matrix/MA1383.1	Tryptophan cluster factors
PHYPADRAFT_140773	MA0987.1	3.92202	3.58269e-05	0.0189883	URL http://jaspar.genereg.net/matrix/MA0987.1	Other C4 zinc finger-type factors
GT-2	MA1208.1	3.89962	3.87973e-05	0.0205626	URL http://jaspar.genereg.net/matrix/MA1208.1	Tryptophan cluster factors
AT1G69570	MA1268.1	3.88018	4.17804e-05	0.0221436	URL http://jaspar.genereg.net/matrix/MA1268.1	Other C4 zinc finger-type factors
PIF7	MA1364.1	3.81849	5.2809e-05	0.0279888	URL http://jaspar.genereg.net/matrix/MA1364.1	Basic helix-loop-helix factors (bHLH)
AGL27	MA1012.1	3.81286	5.46848e-05	0.0289829	URL http://jaspar.genereg.net/matrix/MA1012.1	MADS box factors
OBP3	MA1274.1	3.80999	5.64798e-05	0.0299343	URL http://jaspar.genereg.net/matrix/MA1274.1	Other C4 zinc finger-type factors
ABI5	MA0931.1	3.79627	5.85654e-05	0.0310397	URL http://jaspar.genereg.net/matrix/MA0931.1	Basic leucine zipper factors (bZIP)
AT1G47655	MA1275.1	3.76583	6.66938e-05	0.0353477	URL http://jaspar.genereg.net/matrix/MA1275.1	Other C4 zinc finger-type factors
BHLH3	MA0957.1	3.75289	6.95276e-05	0.0368496	URL http://jaspar.genereg.net/matrix/MA0957.1	Basic helix-loop-helix factors (bHLH)
AT2G40260	MA1385.1	3.72967	7.89435e-05	0.0418401	URL http://jaspar.genereg.net/matrix/MA1385.1	Tryptophan cluster factors
PIF1	MA0552.1	3.68802	9.228e-05	0.0489084	URL http://jaspar.genereg.net/matrix/MA0552.1	Basic helix-loop-helix factors (bHLH)
bZIP14	MA1407.1	3.66885	9.6477e-05	0.0511328		NA
PHYPADRAFT_153324	MA0989.1	3.67964	9.6809e-05	0.0513088	URL http://jaspar.genereg.net/matrix/MA0989.1	Other C4 zinc finger-type factors
ABF1	MA0570.2	3.67032	9.73347e-05	0.0515874	URL http://jaspar.genereg.net/matrix/MA0570.2	Basic leucine zipper factors (bZIP)
ZHD1	MA1329.2	3.66171	0.000101721	0.0539121	URL http://jaspar.genereg.net/matrix/MA1329.2	Homeo domain factors
AT2G20110	MA1380.1	3.64403	0.000110551	0.058592	URL http://jaspar.genereg.net/matrix/MA1380.1	CPP
PHYPADRAFT_38837	MA1022.1	3.64631	0.00011117	0.0589201	URL http://jaspar.genereg.net/matrix/MA1022.1	Other C4 zinc finger-type factors
bHLH69	MA1363.1	3.5683	0.000143398	0.0760009	URL http://jaspar.genereg.net/matrix/MA1363.1	Basic helix-loop-helix factors (bHLH)
PHL11	MA1163.1	3.51256	0.000181443	0.0961648	URL http://jaspar.genereg.net/matrix/MA1163.2	Tryptophan cluster factors
AGL25	MA1200.1	3.50981	0.0001852	0.098156		NA
SEP3	MA0563.1	3.50772	0.000187631	0.0994444	URL http://jaspar.genereg.net/matrix/MA0563.1	MADS box factors
