# Supplementary material for: A novel role of BPCs in the control of medial domain differentiation during gynoecium development in Arabidopsis thaliana
Source: Plant Mol Biol. 2025 Dec 23;116(1):4. doi: 10.1007/s11103-025-01662-x (PMC12727758; doi:10.1007/s11103-025-01662-x)
Supplement: Supplementary file 4 — Supplementary Material 4. Supplementary Table 4: Intersection between DEG and DAP-seq data for BPC1 and BPC6. [file 11103_2025_1662_MOESM4_ESM.xlsx]

## Sheet: DEG_targetBPC
	logFC	logCPM	PValue	FDR	Function
AT1G01030	-1.43809	3.12718	3.06777e-15	4.03458e-13	AP2/B3-like transcriptional factor family protein(NGA3)
AT1G01650	-0.465277	6.24563	4.67565e-05	0.000767486	SIGNAL PEPTIDE PEPTIDASE-LIKE 4(SPPL4)
AT1G01725	-2.1838	2.24882	9.64104e-22	2.78948e-19	adenylosuccinate synthetase(AT1G01725)
AT1G04310	-0.983584	4.86223	9.90404e-07	2.68312e-05	ethylene response sensor 2(ERS2)
AT1G05630	-0.608222	5.07739	1.25415e-06	3.31082e-05	Endonuclease/exonuclease/phosphatase family protein(5PTASE13)
AT1G05810	-0.816058	2.48309	7.21253e-06	0.000153293	Rab GTPase-like A5A protein(RABA5E)
AT1G05950	-1.71426	3.08649	3.23134e-25	1.43102e-22	hypothetical protein(AT1G05950)
AT1G06850	-0.594896	3.35667	0.00029564	0.0035808	basic leucine-zipper 52(bZIP52)
AT1G07630	-0.564135	4.70873	2.39139e-06	5.83725e-05	pol-like 5(PLL5)
AT1G09910	-0.389757	4.61316	0.0003507	0.004127	Rhamnogalacturonate lyase family protein(AT1G09910)
AT1G11990	-0.964726	2.24854	2.19721e-06	5.42428e-05	O-fucosyltransferase family protein(AT1G11990)
AT1G14685	-4.4259	4.81005	2.6297e-144	1.90215e-140	basic pentacysteine 2(BPC2)
AT1G16260	-1.21902	3.21492	1.05376e-15	1.50439e-13	Wall-associated kinase family protein(AT1G16260)
AT1G17110	-0.577109	6.32098	1.85495e-07	6.1174e-06	ubiquitin-specific protease 15(UBP15)
AT1G17920	-1.31804	3.62501	4.95395e-13	4.5745e-11	homeodomain GLABROUS 12(HDG12)
AT1G18650	-0.668139	4.40675	0.000349797	0.00411861	plasmodesmata callose-binding protein 3(PDCB3)
AT1G19490	-1.09154	2.53453	1.62809e-06	4.17606e-05	Basic-leucine zipper (bZIP) transcription factor family protein(AT1G19490)
AT1G20670	-0.409769	5.11362	9.65244e-05	0.00142198	DNA-binding bromodomain-containing protein(AT1G20670)
AT1G22540	0.596822	2.6161	0.000250922	0.003126	Major facilitator superfamily protein(AT1G22540)
AT1G23480	-0.912972	2.54994	4.33284e-06	9.87634e-05	cellulose synthase-like A3(CSLA03)
AT1G24625	1.42484	2.62338	2.80929e-08	1.10638e-06	zinc finger protein 7(ZFP7)
AT1G26945	-0.803278	5.02209	9.94679e-08	3.45906e-06	basic helix-loop-helix (bHLH) DNA-binding superfamily protein(KDR)
AT1G27880	0.791842	2.5503	1.54247e-05	0.000296997	DEAD/DEAH box RNA helicase family protein(AT1G27880)
AT1G31040	-0.827921	2.59177	6.00539e-05	0.000949762	PLATZ transcription factor family protein(AT1G31040)
AT1G32190	-0.748601	3.79663	3.48613e-08	1.35088e-06	alpha/beta-Hydrolases superfamily protein(AT1G32190)
AT1G33360	-0.69187	5.19493	3.32344e-10	1.93348e-08	ATP-dependent Clp protease(AT1G33360)
AT1G34210	-0.686599	4.60694	1.99911e-08	8.13341e-07	somatic embryogenesis receptor-like kinase 2(SERK2)
AT1G34355	-0.785813	3.89319	1.35709e-09	6.9619e-08	forkhead-associated (FHA) domain-containing protein(PS1)
AT1G35516	-0.42402	4.44832	0.000735237	0.00755428	myb-like transcription factor family protein(AT1G35516)
AT1G41830	-0.812447	6.03472	6.49641e-08	2.40157e-06	SKU5-similar 6(SKS6)
AT1G44350	-0.425918	6.5602	0.000386928	0.00447089	IAA-amino acid hydrolase ILR1-like 6(ILL6)
AT1G44542	1.34774	7.1816	1.31718e-24	5.393e-22	Cyclase family protein(AT1G44542)
AT1G50620	0.774846	5.193	8.93649e-12	6.78048e-10	RING/FYVE/PHD zinc finger superfamily protein(AT1G50620)
AT1G51745	-0.560575	4.31661	0.000400433	0.00459756	Tudor/PWWP/MBT superfamily protein(AT1G51745)
AT1G55860	-0.660342	7.84212	1.92172e-06	4.81541e-05	LOW protein: E3 ubiquitin ligase-like protein(UPL1)
AT1G68360	-0.806859	2.29905	1.74506e-05	0.000328714	C2H2 and C2HC zinc fingers superfamily protein(AT1G68360)
AT1G69252	-0.724874	5.18424	7.48388e-11	4.89157e-09	ncRNA(AT1G69252)
AT1G69310	0.78228	2.91428	3.97341e-05	0.000668914	WRKY DNA-binding protein 57(WRKY57)
AT1G69320	-1.96345	-0.921899	0.000191978	0.00252174	CLAVATA3/ESR-RELATED 10(CLE10)
AT1G72770	-0.812668	6.57759	3.80283e-08	1.46056e-06	HYPERSENSITIVE TO ABA1(HAB1)
AT1G74870	-1.4431	1.28278	6.67137e-06	0.000143762	RING/U-box superfamily protein(AT1G74870)
AT1G74890	-1.38713	1.68132	1.04965e-09	5.56906e-08	response regulator 15(ARR15)
AT1G75540	-1.34216	3.15543	3.26105e-09	1.56906e-07	salt tolerance homolog2(BBX21)
AT1G76380	-0.805439	4.65186	3.25761e-12	2.65752e-10	DNA-binding bromodomain-containing protein(AT1G76380)
AT1G76520	-0.542982	3.9072	0.000493857	0.00543719	Auxin efflux carrier family protein(AT1G76520)(PILS3)
AT1G78090	0.926112	3.99153	1.18429e-10	7.40606e-09	trehalose-6-phosphate phosphatase(TPPB)
AT1G79840	-1.88212	1.79113	9.29374e-16	1.35289e-13	HD-ZIP IV family of homeobox-leucine zipper protein with lipid-binding START domain-containing protein(GL2)
AT2G01930	-5.24474	3.6002	4.10507e-114	2.00627e-110	basic pentacysteine1(BPC1)
AT2G05070	-0.722101	7.78202	1.03613e-08	4.47974e-07	photosystem II light harvesting complex protein 2.2(LHCB2.2)
AT2G15960	-1.00814	5.55926	2.18818e-11	1.56711e-09	stress-induced protein(AT2G15960)
AT2G18350	-1.01409	2.08727	1.23986e-07	4.24368e-06	homeobox protein 24(HB24)
AT2G20100	0.53544	3.53368	0.000201641	0.00261699	basic helix-loop-helix (bHLH) DNA-binding superfamily protein(AT2G20100)
AT2G26330	-0.928064	7.43871	5.77147e-13	5.21837e-11	Leucine-rich receptor-like protein kinase family protein(ER)
AT2G27050	-1.66568	5.13184	2.64008e-26	1.2731e-23	ETHYLENE-INSENSITIVE3-like 1(EIL1)
AT2G27690	-0.855603	2.88821	1.26828e-07	4.33413e-06	cytochrome P450, family 94, subfamily C, polypeptide 1(CYP94C1)
AT2G28950	0.457624	7.60303	0.000362095	0.00423583	expansin A6(EXPA6)
AT2G30070	-0.445095	4.53931	0.000412031	0.00470583	potassium transporter 1(KT1)
AT2G30740	-0.430219	4.2159	0.000820683	0.00825629	Protein kinase superfamily protein(AT2G30740)
AT2G31070	0.486862	5.2337	0.00024281	0.00304039	TCP domain protein 10(TCP10)
AT2G31585	-0.570859	2.54941	0.000864505	0.00860145	ncRNA(AT2G31585)
AT2G32560	0.444599	5.34449	0.000761301	0.00776692	F-box family protein(AT2G32560)
AT2G35630	-0.47402	7.49807	0.000142357	0.00196136	ARM repeat superfamily protein(MOR1)
AT2G35650	-1.00586	4.10377	4.30186e-15	5.52369e-13	cellulose synthase like(CSLA07)
AT2G38120	0.562703	7.68695	1.249e-05	0.000247519	Transmembrane amino acid transporter family protein(AUX1)
AT2G40990	-0.803978	2.90687	1.94043e-05	0.000356842	DHHC-type zinc finger family protein(AT2G40990)
AT2G41940	-1.03531	1.13116	4.2999e-05	0.0007161	zinc finger protein 8(ZFP8)
AT2G42500	-0.373519	6.43592	0.000612186	0.00648654	protein phosphatase 2A-3(PP2A-3)
AT2G43800	-0.703729	5.49061	8.44854e-05	0.00127315	Actin-binding FH2 (formin homology 2) family protein(AT2G43800)
AT2G43820	-1.06229	5.07383	2.12293e-07	6.84509e-06	UDP-glucosyltransferase 74F2(UGT74F2)
AT2G45050	-0.895843	2.55563	4.41453e-05	0.000731262	GATA transcription factor 2(GATA2)
AT2G45450	-0.889524	2.61995	9.61979e-08	3.3615e-06	binding protein(ZPR1)
AT2G45560	0.687328	6.58216	3.64253e-07	1.09782e-05	cytochrome P450, family 76, subfamily C, polypeptide 1(CYP76C1)
AT2G45850	-1.12374	4.07814	2.75355e-15	3.66577e-13	AT hook motif DNA-binding family protein(AT2G45850)
AT2G46370	-0.878182	6.37211	4.67879e-07	1.37017e-05	Auxin-responsive GH3 family protein(JAR1)
AT2G47440	-0.620055	5.60388	1.82835e-05	0.000339684	Tetratricopeptide repeat (TPR)-like superfamily protein(AT2G47440)
AT3G01300	-1.04993	4.37457	1.09653e-09	5.76144e-08	Protein kinase superfamily protein(AT3G01300)
AT3G01860	-0.70565	3.54526	4.23885e-07	1.2566e-05	hypothetical protein(AT3G01860)
AT3G02060	-1.03388	4.93918	9.27964e-20	2.23742e-17	DEAD/DEAH box helicase(AT3G02060)
AT3G02510	-1.19595	4.04097	2.47073e-12	2.06211e-10	Regulator of chromosome condensation (RCC1) family protein(AT3G02510)
AT3G05160	-1.40564	3.12041	1.14463e-18	2.38831e-16	Major facilitator superfamily protein(AT3G05160)
AT3G05380	-1.76362	5.04454	1.46087e-48	1.76116e-45	ALWAYS EARLY 2(ALY2)
AT3G06070	-1.00308	3.27983	5.51728e-06	0.000121795	hypothetical protein(AT3G06070)
AT3G10320	0.73909	5.61892	6.41365e-06	0.000138898	Glycosyltransferase family 61 protein(AT3G10320)
AT3G11280	0.539284	3.40762	0.000151757	0.00206384	Duplicated homeodomain-like superfamily protein(AT3G11280)
AT3G11600	-0.687177	2.68819	1.87103e-05	0.000345838	E3 ubiquitin-protein ligase(AT3G11600)
AT3G13510	-0.447984	6.89754	5.41189e-05	0.000867342	carboxyl-terminal peptidase, putative (DUF239)(AT3G13510)
AT3G13900	-1.28226	2.48957	6.62735e-08	2.43339e-06	ATPase E1-E2 type family protein / haloacid dehalogenase-like hydrolase family protein(AT3G13900)
AT3G15030	0.411826	5.18618	0.000131627	0.00184516	TCP family transcription factor 4(TCP4)
AT3G17680	-2.04935	3.59136	4.01621e-39	3.22785e-36	Kinase interacting (KIP1-like) family protein(AT3G17680)
AT3G18550	-1.73137	0.960938	1.10647e-07	3.82332e-06	TCP family transcription factor(BRC1)
AT3G19100	-0.522081	6.46885	3.58556e-05	0.000611208	Protein kinase superfamily protein(AT3G19100)
AT3G20640	-0.73696	2.7883	0.00030832	0.00370053	basic helix-loop-helix (bHLH) DNA-binding superfamily protein(AT3G20640)
AT3G21890	-2.26712	1.37607	1.10354e-13	1.16246e-11	B-box type zinc finger family protein(BBX31)
AT3G23930	-1.7884	2.0891	1.30092e-12	1.11581e-10	troponin T, skeletal protein(AT3G23930)
AT3G25890	-0.619824	4.96019	0.000104687	0.00152565	Integrase-type DNA-binding superfamily protein(CRF11)
AT3G27250	-2.23259	0.767156	2.00142e-14	2.31016e-12	hypothetical protein(AT3G27250)
AT3G44050	-0.613396	4.78558	1.02049e-05	0.000207347	P-loop containing nucleoside triphosphate hydrolases superfamily protein(AT3G44050)
AT3G47860	0.363629	5.70076	0.000705886	0.00728375	chloroplastic lipocalin(CHL)
AT3G48115	-0.942184	4.11492	1.81438e-11	1.32239e-09	ncRNA(AT3G48115)
AT3G48410	-0.947313	3.69116	4.53675e-10	2.57043e-08	alpha/beta-Hydrolases superfamily protein(AT3G48410)
AT3G50400	-1.9604	-0.0924607	1.91885e-05	0.000354074	GDSL-like Lipase/Acylhydrolase superfamily protein(AT3G50400)
AT3G50660	0.542087	4.99049	6.27952e-06	0.000136266	Cytochrome P450 superfamily protein(DWF4)
AT3G53310	-1.0219	4.12231	2.55183e-13	2.49436e-11	AP2/B3-like transcriptional factor family protein(AT3G53310)
AT3G54790	-0.35842	5.16141	0.000897601	0.00888998	ARM repeat superfamily protein(AT3G54790)
AT3G55780	-1.84717	-0.180555	0.000155286	0.00210388	Glycosyl hydrolase superfamily protein(AT3G55780)
AT3G57670	-1.05928	3.54054	6.19803e-07	1.7697e-05	C2H2-type zinc finger family protein(NTT)
AT3G57920	-1.70317	3.18993	5.73085e-12	4.55529e-10	squamosa promoter binding protein-like 15(SPL15)
AT3G58050	-0.558745	5.17395	0.000226394	0.00286124	hypothetical protein(AT3G58050)
AT3G58850	-1.7247	3.49208	3.97417e-30	2.26946e-27	phy rapidly regulated 2(PAR2)
AT3G59060	-0.849982	3.85652	7.63807e-10	4.18551e-08	phytochrome interacting factor 3-like 6(PIL6)
AT3G63010	0.781813	3.68103	2.56344e-08	1.02067e-06	alpha/beta-Hydrolases superfamily protein(GID1B)
AT3G63240	-0.802259	3.90367	6.23579e-07	1.77814e-05	DNAse I-like superfamily protein(AT3G63240)
AT3G63380	-1.38477	1.61099	9.37665e-10	5.06152e-08	ATPase E1-E2 type family protein / haloacid dehalogenase-like hydrolase family protein(AT3G63380)
AT3G63530	-0.856184	3.32366	4.3693e-09	2.03901e-07	RING/U-box superfamily protein(BB)
AT4G00440	-0.419588	5.90712	0.000418149	0.00476165	GPI-anchored adhesin-like protein, putative (DUF3741)(TRM15)
AT4G00730	-1.11974	4.82682	4.02651e-16	6.15319e-14	Homeobox-leucine zipper family protein / lipid-binding START domain-containing protein(ANL2)
AT4G01120	-0.543323	4.64538	0.000303319	0.0036506	G-box binding factor 2(GBF2)
AT4G02540	0.480056	4.92241	0.000133425	0.00186554	Cysteine/Histidine-rich C1 domain family protein(AT4G02540)
AT4G08980	-0.578875	6.32816	1.83193e-05	0.000340059	F-BOX WITH WD-40 2(FBW2)
AT4G14740	-0.561827	4.65267	1.98024e-05	0.000363546	auxin canalization protein (DUF828)(AT4G14740)
AT4G15920	-0.85343	4.16402	7.19494e-08	2.60217e-06	Nodulin MtN3 family protein(SWEET17)
AT4G17070	-0.896191	3.39778	8.12901e-08	2.88746e-06	peptidyl-prolyl cis-trans isomerase(AT4G17070)
AT4G17220	-2.16651	0.181357	6.2305e-09	2.79343e-07	microtubule-associated proteins 70-5(MAP70-5)
AT4G17550	-1.37212	4.78581	4.76761e-13	4.42125e-11	Major facilitator superfamily protein(G3Pp4)
AT4G17900	0.580685	4.99038	0.000524295	0.00571431	PLATZ transcription factor family protein(AT4G17900)
AT4G20320	-1.14385	8.38707	6.10267e-22	1.81408e-19	CTP synthase family protein(AT4G20320)
AT4G21640	1.7981	2.1147	1.816e-11	1.32239e-09	Subtilase family protein(AT4G21640)
AT4G27260	-0.523614	5.66266	4.65483e-05	0.000764646	Auxin-responsive GH3 family protein(WES1)
AT4G28100	-0.734319	3.8579	0.000287505	0.00350892	transmembrane protein(AT4G28100)
AT4G29140	0.779538	2.45577	0.000612505	0.00648675	MATE efflux family protein(ADS1)
AT4G33625	0.421752	5.12205	0.000222313	0.00282446	vacuole protein(AT4G33625)
AT4G34400	-1.80741	3.65478	1.21005e-11	9.08585e-10	AP2/B3-like transcriptional factor family protein(AT4G34400)
AT4G34610	-0.826416	3.22276	6.99101e-08	2.54776e-06	BEL1-like homeodomain 6(BLH6)
AT4G37250	-0.656252	4.60937	9.56788e-07	2.60179e-05	Leucine-rich repeat protein kinase family protein(AT4G37250)
AT4G38620	0.386779	5.19311	0.000829746	0.00832431	myb domain protein 4(MYB4)
AT4G38760	-0.939075	6.29955	1.00287e-15	1.44121e-13	nucleoporin (DUF3414)(AT4G38760)
AT5G01075	-1.75443	2.96636	1.90112e-20	5.03102e-18	Glycosyl hydrolase family 35 protein(AT5G01075)
AT5G01890	-0.602391	5.85119	3.12225e-06	7.38047e-05	Leucine-rich receptor-like protein kinase family protein(AT5G01890)
AT5G02550	-1.36658	3.90589	7.09486e-11	4.67959e-09	hypothetical protein(AT5G02550)
AT5G02840	-0.471435	6.1836	0.000172468	0.00229745	LHY/CCA1-like 1(LCL1)
AT5G04860	0.636827	5.1634	8.11006e-06	0.000170097	splicing factor 3A subunit(AT5G04860)
AT5G05100	-0.798606	5.58394	2.98265e-11	2.10142e-09	Single-stranded nucleic acid binding R3H protein(AT5G05100)
AT5G06250	-0.936775	0.844177	0.000741601	0.00760168	AP2/B3-like transcriptional factor family protein(DPA4)
AT5G06610	-1.16541	3.53565	1.89157e-13	1.89157e-11	lipase (DUF620)(AT5G06610)
AT5G11530	0.390178	5.85131	0.000475022	0.00528886	embryonic flower 1 (EMF1)(EMF1)
AT5G12480	-0.513788	5.76787	2.77941e-05	0.00049075	calmodulin-domain protein kinase 7(CPK7)
AT5G12900	-0.417585	4.61154	0.000496094	0.00545352	DNA double-strand break repair RAD50 ATPase(AT5G12900)
AT5G13100	-1.03472	5.41258	2.63076e-07	8.26158e-06	Gap junction beta-4 protein(AT5G13100)
AT5G16720	-1.14147	4.58194	5.1064e-15	6.48005e-13	caldesmon-like protein (Protein of unknown function, DUF593)(AT5G16720)
AT5G18310	-0.528458	4.69661	0.00016828	0.00224718	ubiquitin hydrolase(AT5G18310)
AT5G18840	1.88158	1.89147	1.41062e-07	4.77543e-06	Major facilitator superfamily protein(AT5G18840)
AT5G18910	-0.844461	5.37046	3.59211e-08	1.38699e-06	Protein kinase superfamily protein(AT5G18910)
AT5G19190	-1.38354	3.46993	9.40084e-06	0.00019318	hypothetical protein(AT5G19190)
AT5G20830	0.591302	8.83021	0.000157462	0.00212737	sucrose synthase 1(SUS1)
AT5G21020	-0.867677	6.42804	2.91553e-10	1.71921e-08	transmembrane protein(AT5G21020)
AT5G23120	-0.730434	6.56794	4.17252e-10	2.38273e-08	photosystem II stability/assembly factor, chloroplast (HCF136)(HCF136)
AT5G23430	-0.499583	5.26539	7.08866e-05	0.00109639	Transducin/WD40 repeat-like superfamily protein(AT5G23430)
AT5G40350	0.842343	5.3511	9.14436e-05	0.00135913	myb domain protein 24(MYB24)
AT5G42900	-1.08876	4.5532	9.33802e-16	1.35289e-13	cold regulated protein 27(COR27)
AT5G43180	-0.87102	0.9728	0.000809198	0.00815209	transmembrane protein, putative (Protein of unknown function, DUF599)(AT5G43180)
AT5G44870	0.600418	3.65615	1.49577e-05	0.000289289	Disease resistance protein (TIR-NBS-LRR class) family(LAZ5)
AT5G45470	-1.19587	3.91274	3.5976e-14	3.98306e-12	transmembrane protein, putative (DUF594)(AT5G45470)
AT5G45510	-2.8607	6.29286	6.96308e-60	1.1623e-56	Leucine-rich repeat (LRR) family protein(AT5G45510)
AT5G45720	0.430155	3.73917	0.00080233	0.00810171	AAA-type ATPase family protein(AT5G45720)
AT5G48412	-0.594789	5.09319	9.89214e-07	2.68312e-05	ncRNA(AT5G48412)
AT5G53140	-0.479994	7.12042	0.00016428	0.00220326	Protein phosphatase 2C family protein(AT5G53140)
AT5G53460	-0.602466	9.77979	0.000488247	0.00539283	NADH-dependent glutamate synthase 1(GLT1)
AT5G54200	-0.748597	4.66895	3.47963e-06	8.15421e-05	Transducin/WD40 repeat-like superfamily protein(AT5G54200)
AT5G56510	-0.717681	2.34994	4.2086e-05	0.000703351	pumilio 12(PUM12)
AT5G56750	-0.775542	6.37768	8.27842e-07	2.28843e-05	N-MYC downregulated-like 1(NDL1)
AT5G57050	-0.91651	5.01184	2.65256e-06	6.38145e-05	Protein phosphatase 2C family protein(ABI2)
AT5G57910	-0.570107	4.74356	0.000141088	0.00195131	ribosomal RNA small subunit methyltransferase G(AT5G57910)
AT5G59790	-0.725344	4.21527	0.00073696	0.00756482	UPSTREAM OF FLC protein (DUF966)(AT5G59790)
AT5G65450	-0.738524	2.89161	0.00011684	0.00167134	ubiquitin-specific protease 17(UBP17)
AT5G66052	-0.54805	4.49287	0.000904562	0.00893574	transmembrane protein(AT5G66052)
