# Supplementary material for: A novel role of BPCs in the control of medial domain differentiation during gynoecium development in Arabidopsis thaliana
Source: Plant Mol Biol. 2025 Dec 23;116(1):4. doi: 10.1007/s11103-025-01662-x (PMC12727758; doi:10.1007/s11103-025-01662-x)
Supplement: Supplementary file 5 — Supplementary Material 5. Supplementary Table 5: Best 10 enrichment GO terms of DEGs U DAP. [file 11103_2025_1662_MOESM5_ESM.xlsx]

## Sheet: BP best 10 DEGsUDAP
Enrichment FDR	nGenes	Pathway Genes	Fold Enrichment	Pathway	URL	Genes
4.33366e-05	15	462	5.24569	Plant organ morphogenesis	http://amigo.geneontology.org/amigo/term/GO:1905392	AT1G01030 AT1G69320 AT1G79840 AT2G26330 AT2G31070 AT2G38120 AT2G45450 AT3G11600 AT3G15030 AT3G50660 AT3G63010 AT4G00730 AT4G29140 AT5G06250 AT5G59790
0.000435848	17	746	3.68183	Response to light stimulus	http://amigo.geneontology.org/amigo/term/GO:0009416	AT1G05630 AT1G26945 AT1G75540 AT2G05070 AT2G45050 AT2G46370 AT3G21890 AT3G47860 AT3G53310 AT3G58850 AT3G59060 AT4G00730 AT4G01120 AT4G15920 AT4G38620 AT5G42900 AT5G57050
2.14781e-05	23	1015	3.66113	Anatomical structure morphogenesis	http://amigo.geneontology.org/amigo/term/GO:0009653	AT1G01030 AT1G17920 AT1G68360 AT1G69320 AT1G79840 AT2G26330 AT2G28950 AT2G31070 AT2G38120 AT2G41940 AT2G45450 AT3G11600 AT3G13900 AT3G15030 AT3G18550 AT3G50660 AT3G57670 AT3G63010 AT4G00730 AT4G29140 AT5G06250 AT5G23430 AT5G59790
1.05803e-05	25	1124	3.59358	Plant organ development	http://amigo.geneontology.org/amigo/term/GO:0099402	AT1G01030 AT1G05630 AT1G07630 AT1G17110 AT1G17920 AT1G31040 AT1G69320 AT1G79840 AT2G26330 AT2G31070 AT2G38120 AT2G42500 AT2G45450 AT3G11600 AT3G15030 AT3G50660 AT3G57670 AT3G57920 AT3G63010 AT3G63530 AT4G00730 AT4G29140 AT5G06250 AT5G40350 AT5G59790
0.000253413	20	944	3.42303	Hormone-mediated signaling pathway	http://amigo.geneontology.org/amigo/term/GO:0009755	AT1G04310 AT1G24625 AT1G34210 AT1G68360 AT1G72770 AT1G74890 AT1G76520 AT2G27050 AT2G38120 AT2G41940 AT2G46370 AT3G19100 AT3G25890 AT3G50660 AT3G58850 AT3G59060 AT3G63010 AT4G14740 AT5G40350 AT5G57050
0.000184471	21	999	3.39631	Cellular response to hormone stimulus	http://amigo.geneontology.org/amigo/term/GO:0032870	AT1G04310 AT1G24625 AT1G34210 AT1G68360 AT1G72770 AT1G74890 AT1G76520 AT2G05070 AT2G27050 AT2G38120 AT2G41940 AT2G46370 AT3G19100 AT3G25890 AT3G50660 AT3G58850 AT3G59060 AT3G63010 AT4G14740 AT5G40350 AT5G57050
0.000284828	20	966	3.34508	Response to lipid	http://amigo.geneontology.org/amigo/term/GO:0033993	AT1G05630 AT1G24625 AT1G34210 AT1G44350 AT1G68360 AT1G72770 AT2G05070 AT2G41940 AT2G46370 AT3G11280 AT3G19100 AT3G47860 AT3G50660 AT3G58850 AT3G63010 AT4G08980 AT5G40350 AT5G42900 AT5G56750 AT5G57050
1.05803e-05	31	1593	3.14412	Response to hormone	http://amigo.geneontology.org/amigo/term/GO:0009725	AT1G04310 AT1G05630 AT1G14685 AT1G24625 AT1G34210 AT1G44350 AT1G68360 AT1G72770 AT1G74890 AT1G76520 AT2G01930 AT2G05070 AT2G27050 AT2G38120 AT2G41940 AT2G46370 AT3G11280 AT3G19100 AT3G25890 AT3G47860 AT3G50660 AT3G58850 AT3G59060 AT3G63010 AT4G08980 AT4G14740 AT4G27260 AT5G40350 AT5G42900 AT5G56750 AT5G57050
1.05803e-05	31	1631	3.07087	Response to endogenous stimulus	http://amigo.geneontology.org/amigo/term/GO:0009719	AT1G04310 AT1G05630 AT1G14685 AT1G24625 AT1G34210 AT1G44350 AT1G68360 AT1G72770 AT1G74890 AT1G76520 AT2G01930 AT2G05070 AT2G27050 AT2G38120 AT2G41940 AT2G46370 AT3G11280 AT3G19100 AT3G25890 AT3G47860 AT3G50660 AT3G58850 AT3G59060 AT3G63010 AT4G08980 AT4G14740 AT4G27260 AT5G40350 AT5G42900 AT5G56750 AT5G57050

## Sheet: MF best 10 DEGsUDAP
Enrichment FDR	nGenes	Pathway Genes	Fold Enrichment	Pathway	URL	Genes
0,031494852	2	9	3590383366	Glucomannan 4-beta-mannosyltransferase activity	http://amigo.geneontology.org/amigo/term/GO:0047259	AT1G23480 AT2G35650
0,031494852	5	126	6411398868	Protein serine phosphatase activity	http://amigo.geneontology.org/amigo/term/GO:0106306	AT1G07630 AT1G72770 AT2G42500 AT5G53140 AT5G57050
0,031494852	8	339	3812796495	Phosphatase activity	http://amigo.geneontology.org/amigo/term/GO:0016791	AT1G05630 AT1G07630 AT1G72770 AT1G78090 AT2G42500 AT3G63240 AT5G53140 AT5G57050
3,13E-05	22	1035	3434279741	Sequence-specific double-stranded DNA binding	http://amigo.geneontology.org/amigo/term/GO:1990837	AT1G06850 AT1G14685 AT1G24625 AT1G68360 AT1G69310 AT1G75540 AT1G79840 AT2G01930 AT2G18350 AT2G20100 AT2G27050 AT2G41940 AT3G11280 AT3G15030 AT3G18550 AT3G20640 AT3G21890 AT4G00730 AT4G01120 AT4G34610 AT4G38620 AT5G02840
4,74E-05	21	1010	335931909	Transcription cis-regulatory region binding	http://amigo.geneontology.org/amigo/term/GO:0000976	AT1G06850 AT1G14685 AT1G24625 AT1G68360 AT1G69310 AT1G75540 AT1G79840 AT2G01930 AT2G18350 AT2G20100 AT2G27050 AT2G41940 AT3G11280 AT3G18550 AT3G20640 AT3G21890 AT4G00730 AT4G01120 AT4G34610 AT4G38620 AT5G02840
4,74E-05	21	1010	335931909	Transcription regulatory region nucleic acid binding	http://amigo.geneontology.org/amigo/term/GO:0001067	AT1G06850 AT1G14685 AT1G24625 AT1G68360 AT1G69310 AT1G75540 AT1G79840 AT2G01930 AT2G18350 AT2G20100 AT2G27050 AT2G41940 AT3G11280 AT3G18550 AT3G20640 AT3G21890 AT4G00730 AT4G01120 AT4G34610 AT4G38620 AT5G02840
3,69E-05	23	1147	3239796673	Double-stranded DNA binding	http://amigo.geneontology.org/amigo/term/GO:0003690	AT1G06850 AT1G14685 AT1G24625 AT1G68360 AT1G69310 AT1G75540 AT1G79840 AT2G01930 AT2G18350 AT2G20100 AT2G27050 AT2G41940 AT3G11280 AT3G15030 AT3G18550 AT3G20640 AT3G21890 AT4G00730 AT4G01120 AT4G34610 AT4G38620 AT5G02840 AT5G11530
1,14E-05	26	1301	322886129	Sequence-specific DNA binding	http://amigo.geneontology.org/amigo/term/GO:0043565	AT1G06850 AT1G14685 AT1G24625 AT1G68360 AT1G69310 AT1G75540 AT1G79840 AT2G01930 AT2G18350 AT2G20100 AT2G27050 AT2G31070 AT2G41940 AT2G45050 AT3G11280 AT3G15030 AT3G18550 AT3G20640 AT3G21890 AT3G53310 AT4G00730 AT4G01120 AT4G34610 AT4G38620 AT5G02840 AT5G40350
6,89E-07	33	1670	3192646286	DNA-binding transcription factor activity	http://amigo.geneontology.org/amigo/term/GO:0003700	AT1G01030 AT1G06850 AT1G14685 AT1G17920 AT1G19490 AT1G24625 AT1G68360 AT1G69310 AT1G75540 AT1G79840 AT2G01930 AT2G18350 AT2G20100 AT2G27050 AT2G31070 AT2G41940 AT2G45050 AT3G11280 AT3G15030 AT3G18550 AT3G20640 AT3G21890 AT3G25890 AT3G57670 AT3G57920 AT3G59060 AT4G00730 AT4G01120 AT4G34610 AT4G38620 AT5G02840 AT5G06250 AT5G40350
2,92E-06	33	1823	2924695172	Transcription regulator activity	http://amigo.geneontology.org/amigo/term/GO:0140110	AT1G01030 AT1G06850 AT1G14685 AT1G17920 AT1G19490 AT1G24625 AT1G68360 AT1G69310 AT1G75540 AT1G79840 AT2G01930 AT2G18350 AT2G20100 AT2G27050 AT2G31070 AT2G41940 AT2G45050 AT3G11280 AT3G15030 AT3G18550 AT3G20640 AT3G21890 AT3G25890 AT3G57670 AT3G57920 AT3G59060 AT4G00730 AT4G01120 AT4G34610 AT4G38620 AT5G02840 AT5G06250 AT5G40350
