# Supplementary material for: A novel role of BPCs in the control of medial domain differentiation during gynoecium development in Arabidopsis thaliana
Source: Plant Mol Biol. 2025 Dec 23;116(1):4. doi: 10.1007/s11103-025-01662-x (PMC12727758; doi:10.1007/s11103-025-01662-x)
Supplement: Supplementary file 6 — Supplementary Material 6. Supplementary Table 6: List of primers employed. [file 11103_2025_1662_MOESM6_ESM.xlsx]

## Sheet: Foglio1
PRIMERS
qRT-PCR primers
Actin (ACT)	Fw: CGTTTCGCTTTCCTTAGTGTTAGCT	ChIP
	Rv: AGCGAACGGATCTAGAGACTCACCTTG
Ubiquitin (UBI)	Fw: CTGTTCACGGAACCCAATTC	Expression analysis
	Rv: GGAAAAAGGTCTGACCGACA
Promoter NO TRANSMITTING TRACT (pNTT)	Fw: GTCAGTTTTTAGTTTTCAGTCC	ChIP
	Rv: GGAATAAGGATCAGTCATGG
Promoter PIN-LIKES3 (pPILS3)	Fw: AGGCGACCATGCAAGTGTTG	ChIP
	Rv: AGCTGCAAGAACCGCCGAAG
PIN-LIKES3 (PILS3)	Fw: AGGCGACCATGCAAGTGTTG	Expression analysis	(Sun et al., 2020)
	Rv: GTGGTACAGCTAGATGACAGTGAG
SPATULA (SPT)	Fw: CCTTACTTCACCCGTGGAGATG	Expression analysis
	Rv: GCGTTGGAATGACCAATGTTC
NO TRANSMITTING TRACT (NTT)	Fw: TCCTCCTTCTCCTCCTCTCC	Expression analysis
	Rv: CATGGAGGTTGAAGGTGGTT
in situ hybridization
SPATULA (SPT) antisense probe	Fw: GCTTCGACTTCTAATGCACCG
	Rv + T7: TAATACGACTCACTATAGGGCCCGAAGTTGGGACACTGTTC
NO TRANSMITTING TRACT (NTT) antisense probe	fw: ATGACTGATCCTTATTCCAATTTCTTCAC
	Rv + T7: TAATACGACTCACTATAGGGCTATTTAGACTGCATTGACTCATGATC
PIN-LIKES3 (PILS3) antisense probe	Fw: CATTCTCTCTTGAAACAGGGT
	Rv + T7: TAATACGACTCACTATAGGGGAGCTTTTTGTCACCACTCTT
PIN-LIKES3 (PILS3) sense probe	Fw + T7: TAATACGACTCACTATAGGGCATTCTCTCTTGAAACAGGGT
	Rv: GAGCTTTTTGTCACCACTCTT
Genotyping
BPC1: AT2G01930
WT	Fw: TAGCGATCTTCTCATCGAAGC
	Rv: AGTCGTACAACAAGCGGATTG
bpc1	Fw: GCGTGGACCGCTTGCTGCAACT
	Rv: AGTCGTACAACAAGCGGATTG
BPC2: AT1G14685
WT	Fw: AGCCCGGGCATGGATGACGAT GGGTTTCG
	Rv: TGGTTCACGTAGTGGGCCATCG
bpc2	Fw: AGCCCGGGCATGGATGACGATGG GTTTCG
	Rv: ATGTCGACTCATCTGATTGTGACG AACTTG
BPC3: AT1G68120		Digestion:
WT and bpc3	Fw: GGGGACCACTTTGTACAAGAAAG CTGGGTTTATCTGATGGTGACGAACTTATTGG	For 17 µL of PCR product
	Rv: GAGTACAAAGAGAGAGAAGTCC	0,4 µL Alu I
BPC4: AT2G21240
WT	Fw: CCCCAGCATCAGATTAAGGA
	Rv: CGTGCCTAGCCCAATAGTCT
bpc 4	Fw: CCCCAGCATCAGATTAAGGA
	Rv: TAGCATCTGAATTTCATAACCAAT CTCGATACAC
BPC6: AT5G42520
WT	Fw: ATCTCAAATGGATGATGGTGG
	Rv: TTCCCCATTTGTAGCACTGTC
bpc 6	Fw: ATCTCAAATGGATGATGGTGG
	Rv: GCGTGGACCGCTTGCTGCAACT
SPT-11: AT4G36930
WT	Fw: GCAACTAATGTATTCTTGTTTATC ACGCCAC
	Rv: AGATGAACTACGAGAAGAAGGAC CTGACTT
spt-11	Fw: GCAACTAATGTATTCTTGTTTATC ACGCCAC
	Rv: AACGTCCGCAATGTGTTATTAAGT TGTC
pils3 pils4: AT1G76520 - AT1G76530
primer for genotyping/sequencing	Fw: TCTTCGGCGGTTCTTGCAGCTC
	Rv: CCGGCATAAACCACCTGCAATGC
